# Supplementary material for: De novo Cloning and Annotation of Genes Associated with Immunity, Detoxification and Energy Metabolism from the Fat Body of the Oriental Fruit Fly, Bactrocera dorsalis
Source: PLoS One. 2014 Apr 7;9(4):e94470. doi: 10.1371/journal.pone.0094470 (PMC3978049; doi:10.1371/journal.pone.0094470)
Supplement: Table S1 — KEGG annotation of unigenes. (XLSX) [file pone.0094470.s003.xlsx]

## Sheet: Sheet1
Supplemental Table 1 KO annotation of unigenes
Pathway	All genes with pathway annotation (11857)	Pathway ID
Metabolic pathways	1611 (13.59%)	ko01100
Pathways in cancer	423 (3.57%)	ko05200
RNA transport	400 (3.37%)	ko03013
Focal adhesion	375 (3.16%)	ko04510
Spliceosome	367 (3.1%)	ko03040
Regulation of actin cytoskeleton	356 (3%)	ko04810
HTLV-I infection	290 (2.45%)	ko05166
Purine metabolism	289 (2.44%)	ko00230
Ubiquitin mediated proteolysis	289 (2.44%)	ko04120
Endocytosis	288 (2.43%)	ko04144
Huntington's disease	283 (2.39%)	ko05016
Epstein-Barr virus infection	282 (2.38%)	ko05169
Protein processing in endoplasmic reticulum	250 (2.11%)	ko04141
MAPK signaling pathway	249 (2.1%)	ko04010
Alzheimer's disease	242 (2.04%)	ko05010
Cell cycle	240 (2.02%)	ko04110
Influenza A	237 (2%)	ko05164
Transcriptional misregulation in cancer	237 (2%)	ko05202
Lysosome	235 (1.98%)	ko04142
Insulin signaling pathway	233 (1.97%)	ko04910
Herpes simplex infection	233 (1.97%)	ko05168
RNA degradation	232 (1.96%)	ko03018
Phagosome	229 (1.93%)	ko04145
mRNA surveillance pathway	227 (1.91%)	ko03015
Tight junction	226 (1.91%)	ko04530
Lysine degradation	215 (1.81%)	ko00310
Wnt signaling pathway	212 (1.79%)	ko04310
Pyrimidine metabolism	209 (1.76%)	ko00240
Amoebiasis	203 (1.71%)	ko05146
Tuberculosis	196 (1.65%)	ko05152
Ribosome biogenesis in eukaryotes	189 (1.59%)	ko03008
Adherens junction	189 (1.59%)	ko04520
Vibrio cholerae infection	186 (1.57%)	ko05110
Chemokine signaling pathway	181 (1.53%)	ko04062
Axon guidance	174 (1.47%)	ko04360
Salmonella infection	174 (1.47%)	ko05132
Hypertrophic cardiomyopathy (HCM)	173 (1.46%)	ko05410
Dilated cardiomyopathy	169 (1.43%)	ko05414
Vascular smooth muscle contraction	167 (1.41%)	ko04270
Bacterial invasion of epithelial cells	166 (1.4%)	ko05100
Neurotrophin signaling pathway	163 (1.37%)	ko04722
Renal cell carcinoma	153 (1.29%)	ko05211
Peroxisome	152 (1.28%)	ko04146
Phosphatidylinositol signaling system	152 (1.28%)	ko04070
Oxidative phosphorylation	151 (1.27%)	ko00190
ECM-receptor interaction	151 (1.27%)	ko04512
Starch and sucrose metabolism	149 (1.26%)	ko00500
Oocyte meiosis	149 (1.26%)	ko04114
Bile secretion	148 (1.25%)	ko04976
Leukocyte transendothelial migration	146 (1.23%)	ko04670
Prostate cancer	146 (1.23%)	ko05215
Dorso-ventral axis formation	144 (1.21%)	ko04320
Shigellosis	144 (1.21%)	ko05131
Parkinson's disease	143 (1.21%)	ko05012
Pancreatic secretion	138 (1.16%)	ko04972
Fc gamma R-mediated phagocytosis	136 (1.15%)	ko04666
Protein digestion and absorption	133 (1.12%)	ko04974
Dopaminergic synapse	133 (1.12%)	ko04728
Calcium signaling pathway	132 (1.11%)	ko04020
Progesterone-mediated oocyte maturation	132 (1.11%)	ko04914
Pathogenic Escherichia coli infection	131 (1.1%)	ko05130
Inositol phosphate metabolism	130 (1.1%)	ko00562
Neuroactive ligand-receptor interaction	128 (1.08%)	ko04080
ErbB signaling pathway	125 (1.05%)	ko04012
Melanogenesis	125 (1.05%)	ko04916
T cell receptor signaling pathway	123 (1.04%)	ko04660
RNA polymerase	122 (1.03%)	ko03020
Pentose and glucuronate interconversions	119 (1%)	ko00040
Alcoholism	118 (1%)	ko05034
Salivary secretion	117 (0.99%)	ko04970
Jak-STAT signaling pathway	117 (0.99%)	ko04630
Drug metabolism - other enzymes	112 (0.94%)	ko00983
VEGF signaling pathway	112 (0.94%)	ko04370
Ribosome	111 (0.94%)	ko03010
TGF-beta signaling pathway	108 (0.91%)	ko04350
Epithelial cell signaling in Helicobacter pylori infection	107 (0.9%)	ko05120
Notch signaling pathway	107 (0.9%)	ko04330
Glycerophospholipid metabolism	106 (0.89%)	ko00564
Vasopressin-regulated water reabsorption	105 (0.89%)	ko04962
Amino sugar and nucleotide sugar metabolism	104 (0.88%)	ko00520
Metabolism of xenobiotics by cytochrome P450	104 (0.88%)	ko00980
Toxoplasmosis	104 (0.88%)	ko05145
Cardiac muscle contraction	104 (0.88%)	ko04260
Drug metabolism - cytochrome P450	104 (0.88%)	ko00982
GnRH signaling pathway	104 (0.88%)	ko04912
Long-term potentiation	103 (0.87%)	ko04720
Hepatitis C	101 (0.85%)	ko05160
PPAR signaling pathway	98 (0.83%)	ko03320
Viral myocarditis	98 (0.83%)	ko05416
ABC transporters	97 (0.82%)	ko02010
Circadian rhythm - fly	95 (0.8%)	ko04711
Basal transcription factors	94 (0.79%)	ko03022
Gastric acid secretion	93 (0.78%)	ko04971
Chronic myeloid leukemia	93 (0.78%)	ko05220
Retinol metabolism	92 (0.78%)	ko00830
Measles	91 (0.77%)	ko05162
Aminoacyl-tRNA biosynthesis	91 (0.77%)	ko00970
Osteoclast differentiation	89 (0.75%)	ko04380
Glutathione metabolism	89 (0.75%)	ko00480
B cell receptor signaling pathway	88 (0.74%)	ko04662
Small cell lung cancer	88 (0.74%)	ko05222
Arrhythmogenic right ventricular cardiomyopathy (ARVC)	88 (0.74%)	ko05412
Ascorbate and aldarate metabolism	87 (0.73%)	ko00053
Natural killer cell mediated cytotoxicity	85 (0.72%)	ko04650
mTOR signaling pathway	85 (0.72%)	ko04150
Arginine and proline metabolism	84 (0.71%)	ko00330
Gap junction	83 (0.7%)	ko04540
Porphyrin and chlorophyll metabolism	83 (0.7%)	ko00860
Serotonergic synapse	80 (0.67%)	ko04726
Mineral absorption	78 (0.66%)	ko04978
Nucleotide excision repair	78 (0.66%)	ko03420
N-Glycan biosynthesis	77 (0.65%)	ko00510
Vitamin digestion and absorption	76 (0.64%)	ko04977
Endometrial cancer	76 (0.64%)	ko05213
Glutamatergic synapse	76 (0.64%)	ko04724
Fatty acid metabolism	73 (0.62%)	ko00071
Glioma	73 (0.62%)	ko05214
Cytosolic DNA-sensing pathway	72 (0.61%)	ko04623
Hedgehog signaling pathway	70 (0.59%)	ko04340
Colorectal cancer	70 (0.59%)	ko05210
Glycolysis / Gluconeogenesis	70 (0.59%)	ko00010
Glycerolipid metabolism	70 (0.59%)	ko00561
Basal cell carcinoma	69 (0.58%)	ko05217
Cholinergic synapse	68 (0.57%)	ko04725
Toll-like receptor signaling pathway	68 (0.57%)	ko04620
Chagas disease (American trypanosomiasis)	68 (0.57%)	ko05142
Pertussis	67 (0.57%)	ko05133
Valine, leucine and isoleucine degradation	66 (0.56%)	ko00280
Other types of O-glycan biosynthesis	66 (0.56%)	ko00514
Pyruvate metabolism	64 (0.54%)	ko00620
Synaptic vesicle cycle	63 (0.53%)	ko04721
Acute myeloid leukemia	63 (0.53%)	ko05221
Fc epsilon RI signaling pathway	63 (0.53%)	ko04664
Steroid hormone biosynthesis	63 (0.53%)	ko00140
Adipocytokine signaling pathway	63 (0.53%)	ko04920
Galactose metabolism	62 (0.52%)	ko00052
Long-term depression	62 (0.52%)	ko04730
Cell adhesion molecules (CAMs)	62 (0.52%)	ko04514
Pancreatic cancer	62 (0.52%)	ko05212
MAPK signaling pathway - fly	60 (0.51%)	ko04013
Amphetamine addiction	59 (0.5%)	ko05031
Fat digestion and absorption	59 (0.5%)	ko04975
Complement and coagulation cascades	58 (0.49%)	ko04610
GABAergic synapse	57 (0.48%)	ko04727
Amyotrophic lateral sclerosis (ALS)	57 (0.48%)	ko05014
Tryptophan metabolism	56 (0.47%)	ko00380
Tyrosine metabolism	56 (0.47%)	ko00350
Phototransduction - fly	56 (0.47%)	ko04745
Glycine, serine and threonine metabolism	55 (0.46%)	ko00260
Thyroid cancer	54 (0.46%)	ko05216
Rheumatoid arthritis	54 (0.46%)	ko05323
Non-small cell lung cancer	53 (0.45%)	ko05223
Retrograde endocannabinoid signaling	53 (0.45%)	ko04723
p53 signaling pathway	52 (0.44%)	ko04115
Carbohydrate digestion and absorption	52 (0.44%)	ko04973
Citrate cycle (TCA cycle)	52 (0.44%)	ko00020
Apoptosis	52 (0.44%)	ko04210
DNA replication	51 (0.43%)	ko03030
Morphine addiction	50 (0.42%)	ko05032
Legionellosis	50 (0.42%)	ko05134
Fanconi anemia pathway	48 (0.4%)	ko03460
Glycosylphosphatidylinositol(GPI)-anchor biosynthesis	48 (0.4%)	ko00563
Hematopoietic cell lineage	47 (0.4%)	ko04640
Alanine, aspartate and glutamate metabolism	47 (0.4%)	ko00250
Endocrine and other factor-regulated calcium reabsorption	46 (0.39%)	ko04961
NF-kappa B signaling pathway	46 (0.39%)	ko04064
Cysteine and methionine metabolism	45 (0.38%)	ko00270
Propanoate metabolism	45 (0.38%)	ko00640
beta-Alanine metabolism	45 (0.38%)	ko00410
Fructose and mannose metabolism	45 (0.38%)	ko00051
Olfactory transduction	44 (0.37%)	ko04740
Type II diabetes mellitus	43 (0.36%)	ko04930
Cytokine-cytokine receptor interaction	43 (0.36%)	ko04060
Leishmaniasis	42 (0.35%)	ko05140
RIG-I-like receptor signaling pathway	41 (0.35%)	ko04622
alpha-Linolenic acid metabolism	41 (0.35%)	ko00592
Glycosaminoglycan degradation	40 (0.34%)	ko00531
NOD-like receptor signaling pathway	40 (0.34%)	ko04621
Sphingolipid metabolism	39 (0.33%)	ko00600
Fatty acid elongation	39 (0.33%)	ko00062
Proteasome	39 (0.33%)	ko03050
SNARE interactions in vesicular transport	39 (0.33%)	ko04130
Melanoma	38 (0.32%)	ko05218
Biosynthesis of unsaturated fatty acids	38 (0.32%)	ko01040
Antigen processing and presentation	38 (0.32%)	ko04612
Pentose phosphate pathway	37 (0.31%)	ko00030
Nicotinate and nicotinamide metabolism	37 (0.31%)	ko00760
Insect hormone biosynthesis	36 (0.3%)	ko00981
Malaria	36 (0.3%)	ko05144
Prion diseases	36 (0.3%)	ko05020
Aldosterone-regulated sodium reabsorption	35 (0.3%)	ko04960
Circadian rhythm - mammal	34 (0.29%)	ko04710
Collecting duct acid secretion	34 (0.29%)	ko04966
Other glycan degradation	34 (0.29%)	ko00511
Glycosaminoglycan biosynthesis - heparan sulfate	34 (0.29%)	ko00534
Homologous recombination	33 (0.28%)	ko03440
Glyoxylate and dicarboxylate metabolism	32 (0.27%)	ko00630
Terpenoid backbone biosynthesis	32 (0.27%)	ko00900
Systemic lupus erythematosus	31 (0.26%)	ko05322
Regulation of autophagy	31 (0.26%)	ko04140
Phenylalanine metabolism	31 (0.26%)	ko00360
Riboflavin metabolism	30 (0.25%)	ko00740
Base excision repair	29 (0.24%)	ko03410
Ether lipid metabolism	29 (0.24%)	ko00565
Proximal tubule bicarbonate reclamation	29 (0.24%)	ko04964
Staphylococcus aureus infection	29 (0.24%)	ko05150
Phototransduction	28 (0.24%)	ko04744
Folate biosynthesis	28 (0.24%)	ko00790
Butanoate metabolism	28 (0.24%)	ko00650
Protein export	27 (0.23%)	ko03060
Mucin type O-Glycan biosynthesis	27 (0.23%)	ko00512
Mismatch repair	26 (0.22%)	ko03430
Bladder cancer	26 (0.22%)	ko05219
Arachidonic acid metabolism	25 (0.21%)	ko00590
Histidine metabolism	23 (0.19%)	ko00340
One carbon pool by folate	22 (0.19%)	ko00670
Cyanoamino acid metabolism	22 (0.19%)	ko00460
Selenocompound metabolism	21 (0.18%)	ko00450
Cocaine addiction	21 (0.18%)	ko05030
Renin-angiotensin system	21 (0.18%)	ko04614
Glycosaminoglycan biosynthesis - chondroitin sulfate	19 (0.16%)	ko00532
Pantothenate and CoA biosynthesis	17 (0.14%)	ko00770
Glycosphingolipid biosynthesis - ganglio series	15 (0.13%)	ko00604
Linoleic acid metabolism	15 (0.13%)	ko00591
Primary immunodeficiency	14 (0.12%)	ko05340
Glycosphingolipid biosynthesis - globo series	14 (0.12%)	ko00603
Fatty acid biosynthesis	13 (0.11%)	ko00061
Sulfur metabolism	13 (0.11%)	ko00920
Ubiquinone and other terpenoid-quinone biosynthesis	13 (0.11%)	ko00130
Taste transduction	13 (0.11%)	ko04742
Glycosaminoglycan biosynthesis - keratan sulfate	12 (0.1%)	ko00533
Glycosphingolipid biosynthesis - lacto and neolacto series	12 (0.1%)	ko00601
Taurine and hypotaurine metabolism	11 (0.09%)	ko00430
Sulfur relay system	11 (0.09%)	ko04122
Primary bile acid biosynthesis	10 (0.08%)	ko00120
African trypanosomiasis	10 (0.08%)	ko05143
Non-homologous end-joining	10 (0.08%)	ko03450
Steroid biosynthesis	9 (0.08%)	ko00100
Maturity onset diabetes of the young	9 (0.08%)	ko04950
Valine, leucine and isoleucine biosynthesis	8 (0.07%)	ko00290
Autoimmune thyroid disease	7 (0.06%)	ko05320
Synthesis and degradation of ketone bodies	7 (0.06%)	ko00072
Biotin metabolism	5 (0.04%)	ko00780
Vitamin B6 metabolism	5 (0.04%)	ko00750
Lipoic acid metabolism	4 (0.03%)	ko00785
Nicotine addiction	4 (0.03%)	ko05033
D-Arginine and D-ornithine metabolism	4 (0.03%)	ko00472
Thiamine metabolism	4 (0.03%)	ko00730
Type I diabetes mellitus	4 (0.03%)	ko04940
D-Glutamine and D-glutamate metabolism	3 (0.03%)	ko00471
Caffeine metabolism	3 (0.03%)	ko00232
Phenylalanine, tyrosine and tryptophan biosynthesis	3 (0.03%)	ko00400
Lysine biosynthesis	2 (0.02%)	ko00300
Butirosin and neomycin biosynthesis	2 (0.02%)	ko00524
