# Supplementary material for: De novo Cloning and Annotation of Genes Associated with Immunity, Detoxification and Energy Metabolism from the Fat Body of the Oriental Fruit Fly, Bactrocera dorsalis
Source: PLoS One. 2014 Apr 7;9(4):e94470. doi: 10.1371/journal.pone.0094470 (PMC3978049; doi:10.1371/journal.pone.0094470)
Supplement: Table S2 — Comparatively analysis of ABC transporters in seven insect species. (XLSX) [file pone.0094470.s004.xlsx]

## Sheet: Sheet1
Supplemental Table 2 Comparatively analysis of ABC transporters in seven insect species
Species	A	B	C	D	E	F	G	H	Total
Bactrocera dorsalis	4	4	1	2	1	3	14	-	29
Bactrocera oleae	3	4	2	1	1	3	4	-	18
Drosophila melanogaster	10	8	14	2	1	3	15	3	56
Anopheles gambiae	9	5	13	2	1	3	16	3	52
Tribolium castaneum	9	6	31	2	1	3	13	3	68
Apis mellifera	3	7	9	2	1	3	15	3	43
Bombyx mori	6	8	15	2	1	3	13	3	51
