# Supplementary material for: De novo Cloning and Annotation of Genes Associated with Immunity, Detoxification and Energy Metabolism from the Fat Body of the Oriental Fruit Fly, Bactrocera dorsalis
Source: PLoS One. 2014 Apr 7;9(4):e94470. doi: 10.1371/journal.pone.0094470 (PMC3978049; doi:10.1371/journal.pone.0094470)
Supplement: Table S3 — Primers used in real-time qPCR for tissue specific expression. (XLSX) [file pone.0094470.s005.xlsx]

## Sheet: Sheet1
Supplemental Table 3 Primers used in real-time qPCR for tissue specific expression
Gene ID	Best Match	Forward Primer (5’-3’)	Reverse Primer (5’-3’)
Unigene14145	defensin 1	ATCTGCGCCTTCTGTCTGTT	CACGATTGCCACGAAGTAGA
Unigene13892	defensin 2	TCATCTGCGCTTTCTGCTTA	CCTGACTCTTCAGCACATCG
Unigene13023	serine protease inhibitor 4	GGGCGCATAAATTTGAAGAA	TTTTAAGGCCTTCTCGCTCA
Unigene15082	gram-negative bacteria binding protein 1	CGATGCCGAATTCGTTTTAT	GCGTGTTTGGTGTTGATACG
Unigene13129	gram-negative bacteria binding protein 3	TATATCGTGGCTGCCGTGTA	GTCCGTTTTTCGCCTTTGTA
Unigene14658	beta-1,3-glucan recognition protein 3	TGAGCTAGAGTTGCCGAACA	TCATGGCTCGTTCATTCGTA
Unigene12189	glutathione S-transferase D1	TCGCTTTCGACTTCCTGAAT	TGAATTCCAAGCAACCTTCC
Unigene13567	microsomal glutathione S-transferase-like, isoform A	TCATCGCAATGATCTGGAAA	ACCCAAAGCAACGAAGAATG
Unigene12202	glutathione S transferase S1, isoform A	TCCTATGAACCCGAGGATGA	TCATCAACGACAGCCTTCAG
Unigene14813	cytochrome P450 12A4	TCACCGTGTGAACCCTTACA	CGGGATTCTGCGTCATTACT
Unigene14229	cytochrome P450 6D4	TTTCACCATCAAACCCCAAT	TTGAATTCCCACCGAATGAT
Unigene15051	Cyp304A1	ACACAAAGCATTGGTGGACA	GCTTTCCGTTTTCATCCAGA
Unigene15234	ABC Transporter D member1	CGCATTGGCTGGGTATACTT	TGTGACCACAGGAACAGCTC
Unigene13484	ABC Transporter E member1	GGTGTACCCGGTGTTTATGG	GCTCCACGGTCAGTTCAAAT
Unigene12800	ABC Transporter G member4	TGTTAGCCGCACATCTCAAG	CGGGTGGATTGCTTATCAGT
Unigene14007	fatty acid desaturase	GTGGCCTTGTGAAGGACATT	GGCTTTGTAGGAGCGATGAG
Unigene14677	brummer lipase	TAACGAAGCTCGGCGTTATT	CGCGTGACTCAAAATCAGAA
Unigene13304	vacuolar ATP synthase subunit S1	ACAGTGTTCCGCACAAATGA	ATTGCGGACACGAATAGACC
Unigene14983	ATP synthase alpha subunit vacuolar	CCGCTCTCGTAGCTAACACC	CACCCAAGTAGGCTGGGTAA
Unigene13974	lipase 3-like	TCAAGCAAGCAACTCCTTCA	AAGGCAAACGATGCAACTCT
Unigene13291	Lipase4	CGATTCCGGCTACGATGTAT	TCATGTTCCGTTTGTTCCAA
GU269902	α-Tubulin	CGCATTCATGGTTGATAACG	GGGCACCAAGTTAGTCTGGA
