# Supplementary material for: De novo Cloning and Annotation of Genes Associated with Immunity, Detoxification and Energy Metabolism from the Fat Body of the Oriental Fruit Fly, Bactrocera dorsalis
Source: PLoS One. 2014 Apr 7;9(4):e94470. doi: 10.1371/journal.pone.0094470 (PMC3978049; doi:10.1371/journal.pone.0094470)
Supplement: Table S4 — Sequence information of all unigenes identified in this study. (XLSX) [file pone.0094470.s006.xlsx]

## Sheet: Sheet1
Supplemental Table 4 Sequence information of all unigenes identified in this study.
Gene Name	Unigene ID	length (bp)	Nucleotide sequence	Protein sequence	Length (aa)
Serpin	Unigene13023	1372	CAGTCGTTAAAGTAGGGAGTGTACTTTGTAAAACATATTAAGTTTGCAATTGCTTAATATACTTTCGCCGATTTTGAAATAATTTAAAACTAGTTCTTTTTACTTGTACATCTTAGTATAATAAGTGCCTAGAAAGTGCAATAATGTTCGATTTCAATCTGGAATTCGCCCGTGGTGGAGCAGCTGTTGCTACGGAGCTCTTCGAATTACTCGCAGCCGGCGGTGTAAAACAAAACATTGTCTTCTCACCATTTTCAATTCAGACCTGTGTCGCATTGGCATTTGCCGGTGCCAGTGGAGAGACTGCTGATCAAATAGCTGAAGGTTTGAAGTTCGCGTCGAATTTCCACCCGGAAGTAGCTACAACCTTCGCATTTGTTTTTGACAAATACAAGGACA…	MFDFNLEFARGGAAVATELFELLAAGGVKQNIVFSPFSIQTCVALAFAGASGETADQIAEGLKFASNFHPEVATTFAFVFDKYKDSELLKIANKVYVQQGHDLKPDYQTELKESYNAETENVNFEDSENVAATINSWVEDKTAGKIKNLVQASAFSALTRLVLLNALHFKGLWAHKFEEEQTVEDDFWISEEESVKVQYMNQKAKFGYGFFEELDCQALELPYKDSDLSMLVLLPNEREGLKTLAEKLKSVNLVDLAGNLEANEDVVVQLPKFKVEYEVELTETLKKLGITKIFSEEAEFSNMLESPEPLQVSNVFHKAVIEVNEEGTEAAAATAMIMMTRCLLIPLQFVADRPFFYAIWNKRNILFAGAFVNAP	375
	Unigene13345	1260	ATTTGTTTTCGAACGTACCAACTTGAATCTGGTTTAAAGTAGAAAGCCCGCTTGAGTTGTAATCATGAAGTGGTGCTTAGTTGTTGCATTTTTATTAAATTACTTTCTGAGCCGCGATGTCGCCGCCAATGTAATACAGGATCGTAATCTCTTTGCCACCGAACTCTTTCAAACGATCGCCAGCGAGAAGCAGAACGAAAATGTGATCATCTCACCGGTGGCAATACAAACTGCGCTCGGTTTGGCATACTACGGCGCCGATGGCAAAACCGCCAAGGAGTTGCAACGCAGCTTACATGCGCAGTCGCAGAGTCGCAGCGGCATTGCGAAGAGCTATTACAAGCTGTTGCATTCTTTTGTCAAGCCGAAGACCACATTGGAGATCGCCAATAAAATCTA…	MKWCLVVAFLLNYFLSRDVAANVIQDRNLFATELFQTIASEKQNENVIISPVAIQTALGLAYYGADGKTAKELQRSLHAQSQSRSGIAKSYYKLLHSFVKPKTTLEIANKIYAKDELVIEPEFREAAEKYFDSDAEQLDFTDEPKAVELINKWLAEKTNGKIQNVLSNVEPDINVALVNAIYFKAKWARPFMDDATSDRVFFINANETVKVPTMFADNWYNYAEYEELDAKAIELFFENTDLRMWFILPNQRNGLYELEQKLKGVDFDELEKRWEWSSVTVNLPKFGFEFDTDLKPYLLKLGIKTMFTDEADFSNIFHESPISTRVSRVQHKAFIDVNEIGCEAAAASVAVGVPMSLPWDPKTFIADHPFVFIIRDPHAIYFTGHIARF	389
	Unigene14013	1431	AAACGCTACTCGCAGTCAATGGTTTAGAACTGAAGCCGACGAGTGAAAATTTACACGCGTTCCAAACAACACTCATCAAACTTTCAAATACTCGTGCGACAGTATTAATTCTGTCCGACAAATAACGTCACTATGCTATTACGTAAAGCGTTCTTCGCCTTCCTATCGCTCAGCTTATGCATCTTAATACACTTAACTGCCAGCGAATATTGTACCAAATTAGAGAATGCCAGTTCGGCGCTGCAGACAAATCCCGCACAGTTCGCCAGCATCGCAGCCGGTGCAGAGAAATTCGGCCTGGAACTTTTTTCCTTGATTTCCACGCAAGCGGAGAATGATGATTTTGTAATTTCACCATTTTCCGTATGGGCGCTATTACTTCTGCTCTTGGAGGCCGCA…	MLLRKAFFAFLSLSLCILIHLTASEYCTKLENASSALQTNPAQFASIAAGAEKFGLELFSLISTQAENDDFVISPFSVWALLLLLLEAASENTLNELNTVLRINQDRQALRQAFNVVQQFLLRKTSTIHVESLQAMYYDTFERFGQDYITTLTTCYNAKVQNLNFNDTKTSVNFINNAINTETKGLIKDAISEADLKDATLLLTSSLYFKGQWQFPFNRSETRRETFYDMNGKPVGEVEMMFQMTPFNYTRMQDLQAHVLELPYGNENRLCMLAILPNKGISVNQVAQSLQQLGVRPIFNKLEEDALNFGEQEVEVYVPRFETSTSISLRGTLEAMGIKSIFDPQTVNLGVLSKSLFVKDVIQSTKIIVNEEGTEAAAVVAAILTNKISPPKFYFNRPF…	425
	Unigene14686	1431	TGTGTTTCCACTGATTGTTGAAATGTCGCGCTAAAGAAAAAGTTAAAAATATGTACGGCAAAACGCTTTTCACATGCTTTACACTCTGGCTCTTATGCAGTTCCAAGCATGCTCCGGCCTTAGCCGCCACCACAACGGCCAGCAGTGCCAACGCCACCGATTTAATGCATTTGCTGTTGGCACACATACTGGCCGAGGCGGATGCAGCAAGGAATTTTGTGATTGCACCACAGGAAATGCTGGAATTGTACCTGCAACTGCATGGCACGGACAAAGAAATCGCCACTGCAGCCGCCACACAGCACGGTGCCACAAGCAGTGAAGTCACCAGCGCCGATGACAGCGGCATGCAGGAGTTCGAAGAGTTCTTCCACATCACAGGCAGTCCGATACTGGTGA…	MYGKTLFTCFTLWLLCSSKHAPALAATTTASSANATDLMHLLLAHILAEADAARNFVIAPQEMLELYLQLHGTDKEIATAAATQHGATSSEVTSADDSGMQEFEEFFHITGSPILVNNTLYADVYNAQRFTRKLKNLQFVLHNESDEEESEEPNKSSDNTSIEDGDDKGRKIDNNDAAVASNSQTSNSSSKHNKNKHNSNNNRAVESSKRNELINVVRINSRWAHNFQKRDTHKRQFYMPQTHTHAYLNAMRKDDIFLYGELPQLNASALELSLQRQQLKMLIILPQAKHGLPQLLRRLSANVTLLDDLCGLTGDTEDSGVAQQQQQQRAATTGAADHLRGRLESTLVRVFLPQFKFAQRTNLDGAFKQLLNATANVDLHWPSAWQVTQEAHFAVSEDG…	451
	Unigene14901	1423	GAAATTACTTAGTTTCATTAGAGCATTGAAAAAGTGAAGTAATCAATTGAAAATTTTTCTGAGAAAATATTAGAAATGAAATCGTTTAACGCAGCTCGAACAGCAAAGATGACGTCATTACGGTCCTGTTTTCTAGTCATACAAACACTCATCGCTGCAACCTTAATCAACATGGCAACAGCCGGCACCATCGCACCTTCGTTAGCAGCCAGTCGCAATCTCTTCGCCGCGGATATTTTCCAAGCGTTAGCGCAGACGCGTACACAGCAAAATGTCGTCTTTTCCCCAGCCTCCGTACAGAGTTGCTTGGCGTTAGCCTTCCTCGGCGCTGAAGGCGAAACGGCACAACAACTGCGCAGCGGCTTGCGTTTGCCAGCCGCGTTGGATAAACCGAGCATT…	MKSFNAARTAKMTSLRSCFLVIQTLIAATLINMATAGTIAPSLAASRNLFAADIFQALAQTRTQQNVVFSPASVQSCLALAFLGAEGETAQQLRSGLRLPAALDKPSIAADYAAFLQKNFHKDANAAEDAPKLRMANRVYVNESLELSAKFNELAKTSFESEAVPTKFADAANAVQTINTWVEHETEGKIKNLLQPDAVNAETSAILVNAIYFKAKWLHPFSAFSTSDHEFRMSDGQTSSVPMMYGDERVKYGELADLDAKAIELPYKNSDLSMLVLLPNKVDGLAALEQKLSNADLNLIVERMRGADVDIFLPKFRIEFEVDLKQPLQQLGMVDMFSGSADFSSLFASGPQQRVDDVKHKAFLDVNEAGSEAAAATFMKIVPMSLNLDQKVFKADHPF…	418
	Unigene14905	1745	CTCTTCAAAACGATCGGTTGATACGACAGAACGCGCTGGGGATTTTTTACGGTATAAGATACACTAAAATCTGTGTAATAATAATACATATACATATGCCTATATACTACATACGTTTCGTATCGCCAAGTAAACAATATTAAACGAGTTCAGAAACATACGTCAAGGCTAAACATTCGAAGACAAATATTCGGTAGTTGTGATTGTTGCTTTAAATAATACAAATATGATAAGACATAGTTTCATAGTGTTTTTGTGCGGTATTGCACTAGCTCAAGCGACGGCATTAAACGGAATTGTGGCACCAACACAGGCACCCAATGCATTGCCAACTATTCCAAGCGGTATCTTTTTACCGGATGCGCAACTCCAAGCATCGGCACCAGTTGGCGATTATGA…	MIRHSFIVFLCGIALAQATALNGIVAPTQAPNALPTIPSGIFLPDAQLQASAPVGDYDFDDYVPYRSDTLDLFSWSLLKQVLSEEPGNVIISPFSVKLSLALLAEAAGNGSQTQRELYSTLTDIRQPDNLRGFYRKTLNVLKKENPYFTLNLESKLFTDVAVEPQQRYAAILHSYYQTDIERLDFTKGSESAYVINSWCNNVTHGRLTQLVNEGNVQNNILLMANVLYFNGLWRTPFNNTFEGVFFNTPKRQLRADFMELTDSFYYYNDVALDAKILRLPYKGKKFSMFILLPKTMGNIEVLTQNLINDQLKRMQWAMESVKVKVTMPKFKFDFDKNLKPTLQALGIHDIFTSDASLPGLARGAGVAEVLKVSNVFQKSGIDVNEKGTEAYASTVVEID…	440
	Unigene14815	1426	TTTCTGATTTCTGTGCGCTTAGTGCTCGCCGTTATTCGTAAGTGAGCTGACGTACTTGCTGCCGCAATAATGACTAAAATAGCTGTATTGTTGCTTGGTTTATTACAACTGCAATTCTCGAGTAGTTTGGATCGTCAAAGTCGTGTTGACTTCGGCTTGAATTTCTTCAAAACAATTTCAACATATCAGCCAAATGAGAATATCATCGTATCTCCCATCGCGGTGCAAACCTGCTTAGCGATGACGTATGTAGGCTCTGAAAATCAAACGGCAGCTGAAATGCAACGCGTGCTCTCACTGGAGCGATTTGGCAGCAAAGTGGACGCAGCCGTCGAGTTTGGTGACTTCATACAAAATGCAGTCTTAGCTCGCCAAAGTAAACTGGAAATGGCCAATCGC…	MTKIAVLLLGLLQLQFSSSLDRQSRVDFGLNFFKTISTYQPNENIIVSPIAVQTCLAMTYVGSENQTAAEMQRVLSLERFGSKVDAAVEFGDFIQNAVLARQSKLEMANRIYIDQRLNIVPEYYELISKYFRSTAVLVDFAKNVQAAQKINAWVESATHGKIKGLIDPSTLTADTAIVLTNAIYFKAEWLYPFDPSATVPRDFNLNSAQKVKVPMMYRTNVDVKYAEVPGLNLVAAELPYKDTALRMLILLPNQLDGGVARLEQTFSGNALQQVQRLLRETTLDVVLPKFKIEFDLSLVEPLKTMGMNLLFSNADLPNMVTGAKGPLYVSEVKHKAFISVDEKGSEASGAAYSQILEKSGRFFQPNLSIDRPFVFIILDDDAIYFTGHVLKL	392
peptidoglycan recognition protein	Unigene11205	1274	AAATTAACATTTTGAATAACTAAATGTGCAATTATCATAAAAATGAAATAAAACAATTGTAAACATTACAAATGTCGTGCTTATTAATAGCAGAGAAAAGTTGAACTAAAACACGTTTATATTGCCACTTGTTGCGCACCGGAGAAATATTCAGCATACAGCTTTTATGTGCAGCGCAAAATATACTTGTATGTAAAAGGAATCGATCGGTTGAACTAAATAACGCTAAGTTTATAAATTTCCTACCGGAAACGCCCCATGCGTAAACAAAATGAAACTGCTGTTGAAAGTGAACTCAGAAAGAGCTCGCAAACGCTACGCTCCCTCAGCGCCTGCAGCGACCGCCACAACAAGACGAATCAACCAAAATACGAGTACTGTAAACACCTCAGTTTTCCA…	MKLLLKVNSERARKRYAPSAPAATATTRRINQNTSTVNTSVFQKLSTSSKLLLLLIVVVIIVAVVIIYIQIQQSNKQQPGPIVFGNTYEHGTFPNLGNGHLVIDREQWGASELSKTLTVPLKHPIPYVIITHIGVQSKPCETVYKCSIKMRTIQDSAIAEKNLPDIQANFYVGDDGNIYVGRGWDYANTYANDTLAVTFMGDYGRYEPSQKQLEAAQYLLSYAIANKYIDLGYKLVAQNQTKVSKSPGANVYRHIKKWPHFYPCGIGDNRRCGVELNMPDVWDGKM	286
	Unigene12658	734	GCGGGAGACATCTAAGCCTACGGATCAGTTAAAAGAATAAGCGACGTGTCGAAAAAAAATAACTACTATACAAAAAAAAAATAACAAAAAAGCATCGAAATGCGAAACAGCATTTTGCTTTTAGTGTTTAGCTTGATATTTTGTGTTATTCACACTTTCGCGGGTAAAACCGAATGTCCGCGTATTAAACTGAAACGTCAGTGGGGCGGCAAACCGGCTAAAGCGCTCACTTATCAAGTGCGTCCAATACGTTATGTTATCATTCATCACACCGTCTCCGGTGAGTGTAGTGACTTTTTGAGATGTGCATCGATTCTGCAGAATACCCAAACCTATCATATGAATGATTTGGATTATAATGACATCGGGTTTAACTTTCTCATCGGCAATGATGGCATT…	MRNSILLLVFSLIFCVIHTFAGKTECPRIKLKRQWGGKPAKALTYQVRPIRYVIIHHTVSGECSDFLRCASILQNTQTYHMNDLDYNDIGFNFLIGNDGIVYEGTGWGVRGAHTYGYNMNGTGIAFIGNYSEKLPSRSALTAAKKLLACGVKEGELDRNYILLAGSQVSSTQSPGLILYNEIQDWDHWSLVP	192
	Unigene12679	1310	AAATTGTCAAATCAGGTTCATCAATATGAAAATCTGAAATATGCATAAACACTTTTTGCGTTTGGCAGATAAGATAAGTTAAGGTCTGCGCGTGAATTATGATTAGTGATAAATAATATTAAGACAAATTAAAGATTGCTGTGGTACAGCCAACGTGAAATTCTTATACAAAAGCAAACATGTCGGAAATTGGGGATCTCAATGCTACAAAAGTGGCAGCAACAAGAGAATGGATAGAGCAGCAGGAGCAACTTGGCCAACCGGAAATAGAGGAGGATGATATTTCGTCCATAGCGGAATCTTCAATAATTTCCAGCAGTGATGGAGACTACATAACAGAAGCTGAAGAGGATATTGATCTAACAAATAATACATTAACCACTACAGTATTGGGCAGTC…	MSEIGDLNATKVAATREWIEQQEQLGQPEIEEDDISSIAESSIISSSDGDYITEAEEDIDLTNNTLTTTVLGSQYTPTDMSVVIENLRQLLNSINSVQTLENVHIENSSNVSIGNVTNINGNIQIIQRIKKQLPLTTRQTSTNKDNNDSPITPVSEEQEERVKRDAFIDRIKYKIPKELCAVIPRSTWLAQKPMEEYDYIEEPVKLVIVAHTATESSEKQAINVRIIRDIQCFHIESREWNDIAYNFLVGCDGNVYEGRGWGVVGAHTIGYNSKSMGISFIGCFMRQLPTKVALNACKNFLKRGVEEGHLAPDYKLIAHCQCRSTESPGRKLYEELQTWEHFYNIGEEEDNE	352
	Unigene14336	773	GCAGATCAGTCAAGCATTTGACGTTGTCGAAAAGTGAGCGCGTCGCATTCGCAAATATTTTTCCGATTTCTACTCAAAAATGACACAACTGCTGCGTTTCATGATCTTGACGATCGCGCTTCCCGCCTGTTTTGCGCTCAGGATTCAGCCGCGTAGCTCCTGGAATGCGGTGTCCGCTCGCTCGCCCGCACGCATACCCGGAAAGGTCGACTATGTCATCATTCATCATTCAGACAATCCGAATGGCTGCAGCACCGAGACGGAGTGCAAGCGCCTCATCAAGAACATCCAGACCGATCACAAGGAGCGCCGCAAGTTCAGCGATATCGGCTATAACTTCATCATTGCCGGCGATGGCAACATCTATGAGGGTCGTGGCTTCGGCTTGCAGGGTTCGCA…	MTQLLRFMILTIALPACFALRIQPRSSWNAVSARSPARIPGKVDYVIIHHSDNPNGCSTETECKRLIKNIQTDHKERRKFSDIGYNFIIAGDGNIYEGRGFGLQGSHAPSYNRNSIGIVFIGNFENTTPSQTMLQNAKDLMAHAVQKGYLKDNYTLLGHRQTKATACPGQRLYDEIKTWPHWKSL	185
	Unigene14708	1736	CCCAAGTGTGTACGGCGAGTGTGGGACGACGTGAGCGTATTAGTTGGCTGATAGCGATTACACAGTTAGGCGCACATTGCAAAGGTGCTCGGGACGAACAAGCGAACGGACGCGTAAAACGGAACGGAAACGGTCGTCCATACGGAAAAAAGGTGCTAGGCAATCGCAGAAAGCGGACGGTCGAAAAGCCAGTGTGGGTTGGTAATCAATTCAGAGACACGCCGACGAGCAGGAAAAAATCACAAAATAAATAGCAGAAAATCAGAAGAGCAAATAGAAGTTGGATTGCTGTTGAAAAGTTAGCAACAATCGTGTAAAACCGTAACCAAACTTAATTTACTACTGGCCGAGAAAAAATCTATTTACTTTGATTTCGTTTACAACTACGGTGATTAAATT…	MTAFGLFLLSMWGFGQQMPATQTQIISRANWGARPSTLVEHFNGPAPYVIIHHSYMPSACYTRADCIKAMRSMQDYHQLQRGWNDIGYSFAIGGDGMIYVGRGFNVIGAHAPKYNDRSVGICMIGDWRTELPPPQMLAAAKSLIEFGMAKGYIDAEYKLLAHRQVRDTECPGQRLYEEITTWPHFALKPQATENDIAK	198
Defensin	Unigene13892	636	GTGAGTCCCCGAAAAGTTGCGAAGAAATATTTGTTTGCAAAAATTGGACTACGTGTGTTATCAGTTTCGCTACAGAGTACTAAAGAGTATAAAACTCAATTGGGCATGCAGGTCTAGCATCAGTGTACAGCGGTCTTCGCAGCAACAAACACAACTCAAAGCTATCAGCTATCAAATAGACAATATTTAGTGCCCACAACAACAACCTGTACAAAATGAAAATCGCATTTTTAGCTGGACTCATCTGCGCTTTCTGCTTACTCAGCGTCTCAAAAGCGGCACCCACTGAAGGAGATAGCGAAACGGTTAATGCTTTCAATGCACAATTGGCAGCCGAAAATCCCGAAACTTTATTGACTTTAAATCGCCAGAAGCGTTTTACTTGCGATGTGCTGAAGA…	MKIAFLAGLICAFCLLSVSKAAPTEGDSETVNAFNAQLAAENPETLLTLNRQKRFTCDVLKSQAACSSHCVVLGRWKGGYCRRGTCICRQ	90
	Unigene14145	504	GACAAACATCTGAATTGCATATCAGAGCGCAACAGACTTTAACAGTGCAACAGTGCATTTCACACACCTCAGTAAACTTTCTAAAACCAACAAAGCTTCTCAAATATTCAACATGAAGACAATCGTACTTTTCGCCGGTCTCATCTGCGCCTTCTGTCTGTTCCAGGCGATCAGTGCCGCACCTGCTGGAGCAGATGTTGGAGAACCAGAGGAAACACAGTTGCCCGGCTTTGGGGAGCAACCGCTTTCGGAGTTGATTCGTCAAAAGCGCGCCACTTGCGATCTACTGAGCGGTTTCGGCATCAAGCACAGTGCGTGTGCGGCCCATTGTCTACTTCGTGGCAATCGTGGCGGTTACTGCAATGGACGTGGAGTTTGCGAATGTCGCAATTAAGGATG…	MKTIVLFAGLICAFCLFQAISAAPAGADVGEPEETQLPGFGEQPLSELIRQKRATCDLLSGFGIKHSACAAHCLLRGNRGGYCNGRGVCECRN	93
gram-negative bacteria binding protein 1	Unigene15082	1750	CTCAAAACTTGTTGTGGCTAGAATTTCAGCTGTCTTCACCGCTTCCGATTAAGTTCATCTGTGTTGTGAATCGCCTTTTAGTCAGAAAGTATATCTCGCATTCAGTATGAAAACAACCTTTGCTTGAACGTGTACCATAAATTCTACTTGCAGTTTGTCGTGTTTCATTTAATAATTTTTTATTGTGTTTCGTGATATTCCAAGGAAATGAAGATGCGCTTATGGCTATGGTGCATATCCTTCGTATTTCTGTGCTGTTATGGTATTCAAAATGGGTTTGCTTATAAAATACCACCAGTTGAAATGGAGCTGAAAGGAGAAGGATTCATAGTTTCGATACCGCATGAGGCGGGCATCGAAAATGTGGCATTCAATGTAAATCGTAATCGGCCATTCAAA…	MKMRLWLWCISFVFLCCYGIQNGFAYKIPPVEMELKGEGFIVSIPHEAGIENVAFNVNRNRPFKAFEQGEFSGRVSTETNNRWIVEIKRRLREDDTIYIWTDVQFNKNRFRSMSSPIMVSEVPSGVIAINEIVHDKKPVVITTETPPAIDPRNDICEPTLTIIRNRNACRGELIFEENFNGNELNATRWRYEVRMPLDIADAEFVLYDTNAEVTNGMLKIEPRIWGNDNPDADIRRGNLNLGVRCTAYQNSDIECRRQAFGRVVLPPILTARINTKHAFSFKYGRVEVRAKLPQGDWLFPLLLLEPLANLYGQQAYASGQMRIAFIRSNLNLQTSGGIEMGGRVLYGGAVLRPEASYRNTFMVNTTRDAHFGETFHIYSLTWDDQRLSFEVDGQKYGSI…	487
gram-negative bacteria binding protein 3	Unigene13129	498	CAGCAATGGTCGCTACGGCAAAATAAAATTATCAGCGCAAATGTCAGCTTCATATTGGCGAGCTCGACTTGGCGTCGTTACAGTTTGTTAGAAGACGTGCGCGAGACAGCAGTACGACAACACGTTCCGACAATTGAATTCACACGGAAATTCGCTGAAAAATATAATTACAAAATGCTGCGCCAATTGTTAGTGTATGCTGTGTGCTGCTATATCGTGGCTGCCGTGTACGCAATACCACCCTATGAGGTGCCGAAGGCTAAAATAGATGTCTACGCCAAAGGTTTTGAGGTCTCCATACCCGATGAGGAGGGCATCACACTTTTCGCCTTTCATGGTAAGCTTAATGAGGAGATGAATGGCTTGGAGGCCGGCACTTGGGCGCGAGATATTACAAAG…	QQWSLRQNKIISANVSFILASSTWRRYSLLEDVRETAVRQHVPTIEFTRKFAEKYNYKMLRQLLVYAVCCYIVAAVYAIPPYEVPKAKIDVYAKGFEVSIPDEEGITLFAFHGKLNEEMNGLEAGTWARDITKAKNGRWTFRDPNTKLKLGDTLYYWTYVIYNGLG	166
beta-1,3-glucan recognition protein 3	Unigene14658	553	GGAAGAGCATATCTCGGTAGCCGTAGACAATGAGGTGTATTGTAATTTCAACCCCAACAGCCACGGTAGGCTGGCTAATTTAAACAAAGATGAGCTAGAGTTGCCGAACAGAGATTTACTTAAGAAGGGTAGTAAAATGGCGCCCTTCGATCAAGAATTCTACATCACTCTGGGTTACGGTATCGGCGGTGTGAATGATTTCAACGAAGGCTTATACGACTGGCAACCGCAGAAACCATGGGAGAATACGAATGAACGAGCCATGAGCACGCTGCTGAAGGCAGTGGAAAAAAATTTTGATGATTGGCTGGAGTTTGGCGAATTGCTTATTGATTACGTTAGGGTCTATGCAATTTAGATTTTTAATGGCACAAAGTGTATTGCATTTTATAAAAATTT…	EEHISVAVDNEVYCNFNPNSHGRLANLNKDELELPNRDLLKKGSKMAPFDQEFYITLGYGIGGVNDFNEGLYDWQPQKPWENTNERAMSTLLKAVEKNFDDWLEFGELLIDYVRVYAI	118
GSTs	Unigene12202	1205	GTCTGTTCAGAAACACTCGTAGGTTCAGCTGTGCAGTAGCAAAAGGCTTCAGAGGATTCGGTTAATTTTAAAGAAAAATTTAGCGCAAATTAAGGGAAAACGTAATTCGATAATTTGGATTTAAGTTACCACAATCAATCAACAAATATATAAATAATGGCCGATGAAGCACAAGCACCACCACCAGCCGAGGAGGCGCCACCAGCAGAGGGTGCCGAGGGCGCGCCCGCCGAAGCGGCCGCTGATGCGCCACCAGCTGAACCCATCAAACACTCCTACACCCTCTTCTACTTCAATGTGAAAGCATTGGCTGAGCCGCTACGTTATTTATTCGCATACGGCGGCATCGAGTACGAAGATGTGCGTGTCACGCGTGACGAGTGGCCGGCACTCAAGCCG…	MADEAQAPPPAEEAPPAEGAEGAPAEAAADAPPAEPIKHSYTLFYFNVKALAEPLRYLFAYGGIEYEDVRVTRDEWPALKPTMPMGQMPVLEVDGKRVHQSISMARFLARTVGLNGATPWEDLQIDIVVDTINDFRLKIAVVSYEPEDDIKEKKLVTLNTEVIPFYLEKLEQTVKDNEGHFALGKITWADVYFAGIIDYMNYMVKRDLLEQYPALKAVVDEVNALEPIKAWIEKRPVTEV	240
	Unigene12189	814	TTTTTTTTTGGCTTTCGCCTTGCAGCTGTGAGTGTCTAGTTCGGCAAATTTTCAAAATAAAAAAAATTAAACGCTACCTAACACTATGGATTTCTATTACTTGCCCGGTTCCGCACCTTGCCGTTCAGTACTCTTGACTGCCAAGAATCTCGGCATCGAATTGAATAAGAAATTATTGAATTTGATGGCTGGTGAGCATTTGACACCAGAATTCTTAAAGATTAATCCGCAGCACACTATTCCCACCTTGGTGGATGATGGCTTCGCTTTGTGGGAATCGCGTGCCATTCTTGTGTACTTGGTCGAGAAATACGGCAAGGACGATGCCTTGTTCCCTAAGTGCCCCAAGAAGCAAGCTGTCGTTAATCAGCGCTTATACTTCGACATGGGTACGCTATA…	MDFYYLPGSAPCRSVLLTAKNLGIELNKKLLNLMAGEHLTPEFLKINPQHTIPTLVDDGFALWESRAILVYLVEKYGKDDALFPKCPKKQAVVNQRLYFDMGTLYKSLADYYYPQIFAKQPADPELYKKIEVAFDFLNTFLEGNNYVAGDQLTVADLAILASVSTFEVLKFDFSKYANVARWYENAKKIPGWDENWEGCLEFKKFLD	207
	Unigene13490	805	GTTGTTAATTCACCGTTCAAGTTTAAACACTCAAGTATTTACCAAAACCAACAGAATATCAAAATGGATTTCTACTATGTCGGTGGTTCCTCCCCTTGCCGTTCCGTCATCATGACCGCCAAAGCACTCAACGTCAACTTGAATAAGAAGATTCTGAATCTAATGGCTGGCGAGCACTTGAAACCCGAGTTTCTGAAAATCAACCCACAGCATACCATACCAACTTTGGTGGATAACGGTTTCGCTCTTTGGGAGTCGCGCGCTATTATGGTATATCTTGTTGAGAAGTACGGCAAAGATGACGCGCTCTATCCCAAGTGCCCGAAGAAGAAGGCCCTGATCAATCAGCGTTTGTACTTCGACATGGGCACTCTGTATAAGAGCTACTCCGACTACTAC…	MDFYYVGGSSPCRSVIMTAKALNVNLNKKILNLMAGEHLKPEFLKINPQHTIPTLVDNGFALWESRAIMVYLVEKYGKDDALYPKCPKKKALINQRLYFDMGTLYKSYSDYYFPQLFAKAPADPELYKKIETAFELLDTFLEGHSYVAGDALSLADIAVLATVSTFDVSGFDFSKYANVAKWYANAKQVVPGFDENWQGCLEFKAKFFH	209
	Unigene13567	741	GTTGATTTCTGAGGCGATAGATCAGTAAATTTTACCGGTCGTAGACATTTTTATATTTTTCTAGAAAATTAAAGAAGTTTATTTAGTCAAAGTAAAATGGCGGCAAAAGATTTGATATCGTTTGATAATGAAGTATTCAGTGCCTATGTCTTCTGGTCGGCAGTTTTGGTTCTAAAACTTTTGTTCATGTCATTGCTGACGGCAATTCAACGCTTCCGGACAAAGACCTTCGCCAACCCCGAGGATTTGATGGACAAACGCCTTAAAGTGAAATTCGATAATCCCGATGTTGAACGCGTGCGCAGAGCTCATCGCAATGATCTGGAAAACATTTTGCCATTCTTCATCATTGGCTTCCTCTACGTGCTGATCGACCCAACCCCTGGTCTGGCCATCAAT…	MAAKDLISFDNEVFSAYVFWSAVLVLKLLFMSLLTAIQRFRTKTFANPEDLMDKRLKVKFDNPDVERVRRAHRNDLENILPFFIIGFLYVLIDPTPGLAINLFRAVGIARIVHTIVYAVVVVPQPSRALAFFVALGATVYMGFQVVIAAL	150
	Unigene13640	804	GAACGGCAAAGAGTTTGCTAGCATGAAGAAGCGCATACAACGTGGGAGCTTGTAAAGTGTAATCTTTGTTTTTGTAATTGTCAAATAGTTGTGGTCCAAAGGTGAAAATGTCACTGCGCTTCTACTATGATTTAATGTCGCAGCCGTCGCGTGCGCTCTATATCATATTCAAGATTAGCAATGTGCAATATCAAGATTGTCCGGTCGCCCTGCGCAAAGGTGAGCACTTGACTGAAGAGTTTAAGGAAAATATAAATCGTTTCCAACGTGTACCCTGCATTATCGACGATGGCTACAAATTGGCCGAAAGTATTGCTATACTCAGATACCTCAGCGCAAAGGGCAAAATACCCGAACATCTATACCCGAAATATTTCGTGGAGCAGGCGCGCGTCGATG…	MSLRFYYDLMSQPSRALYIIFKISNVQYQDCPVALRKGEHLTEEFKENINRFQRVPCIIDDGYKLAESIAILRYLSAKGKIPEHLYPKYFVEQARVDEFLEWHHITLRVTCSLFFRTIWMDPLLTGVRPSNEKIQHLTQHMEANLDIVENVWLQKTDFLTGQRLTAADIFAACEIEQIRLADYDVRIKYPKIKAWLKRVRAGCNPHYDNAHQYVYKISGTAPHAKL	226
	Unigene13940	872	AAACTCGTTGCCGCGTAAACATTTTAGCTGTTTATTTTCTGGTTGAAAAATAAATAAATAATAATTAAAATAAAAATGGGTAAAATTGTATTGTATGGTATTGAAGCCAGTCCACCAGTCCGTAGTGTATTATTGACACTGAACGCATTGGATTTACCATATGAATTTAAAGGTGTCAGTTTGTTTGCTAGAGCCAATAAATCGGAGGAATTTCTGAAAATTAACCCAGCCGGTACAATACCGGCTTTATTGGATGATGGTCAGGCGATTTTGGATTCACATGCTATCATCGCATACTTAGCAAGCAAATATGGCAAAGATGATTCACTTTATCCTAAAGATCTGGTGAAACGTTCAGTTGTCGATCATCGTTTATACTTTGAGGCTAGTGTGGCCTTT…	MGKIVLYGIEASPPVRSVLLTLNALDLPYEFKGVSLFARANKSEEFLKINPAGTIPALLDDGQAILDSHAIIAYLASKYGKDDSLYPKDLVKRSVVDHRLYFEASVAFERALRGTTTPIIFFNETNVPQQKIDNMAEVYGIVNKFLQDHPYVAGDNLTIADFSLITSISSLHAFLESDAAKYPNLVAWIKRLEQLPYYEKANGNGTKQLIELIKSKNITIVP	222
P450s	Unigene14813	1744	CGCTTGCAGCAGCAACCGGACACAGACGGATAAACAGCAATAATGTTCGTAGGCAGAAGTCGCGAGTGGATATCAATATTCAAATGTAACGGTGCGCCAAAACGCAATACGGCGGTAAAACGTCTGCTGAGCAAACAACCGACATGTTTTGGGCAACAAACAGCCACCACAACAAAGGCGAATAATCAAGCAGCACTTAACAATGAGAGTAAAGAGTCACACCCCGAATGGCAGCAGGCGCGTCCCTTCAAGGAAATTCACCGTGTGAACCCTTACACACTTTTCTTTAAATTTCTGCCCGGCGGACGATATTACAACCTGGATGCCACACAAATGTTCAAGGCGATGTTTGCCGAGCATGCGGATATTTACATCATGCCTGGCATGTTGGGACGACCC…	MFVGRSREWISIFKCNGAPKRNTAVKRLLSKQPTCFGQQTATTTKANNQAALNNESKESHPEWQQARPFKEIHRVNPYTLFFKFLPGGRYYNLDATQMFKAMFAEHADIYIMPGMLGRPDIVMTQNPDDFEQIFRNEGAWPNRPSSLCLDYHRSELRADFYQNVEGLISTHGEKWASFRSAVNPILMQPKNINIYFDKMAQVNQEFVERIRTIRDPQTLEMPDDFDKWLQRFTLESVSIVALDRQLGLLCENSAVSPEVWTLFQSMSDFFTIPFDLDFKPSPWRYIATPKFKELMRSLDNIQNITLKYINAAMERLAEEQRKGIVRPEQEQSVLEKLLRIDKKIATVMAMDMLMAGVDTSTTVFIGILLALAENPEKQQLLREEVMRVLPQRDGKFAAD…	554
	Unigene15051	1677	GATCTTCAACATTCATTGCTTTGATTCGACGTGTTAATGTCATACAAATCGCGAAGTAGCATTTAGGAAATGTTAACGGAAATACTTTTATGCATTTGTACTGTGTTCTCTCTTTACTTATCCTATCGCTATGCAGTTGGCCGTCCCGAAGGATTTCCGCCGGGTCCGCCGCGCATACCGCTCTTTGGCAGTTATTTATTCATGATGCTGGCTAATAAGAAATACTTGCATAAAGGTGTTTTGAAGTTCACCAAGTGGTACAAGTCTGATATTGTGGGCTTTCATGTCGGCAGCTTTCCCGTTGTGGCGGTGCATAATTACGAGGGCGTAAGGGAAGTTTTGAATAGGCGAGAATTTGATGGACGTCCAGAAATATTTTTAGCAGAGATGCGTGCACCG…	MLTEILLCICTVFSLYLSYRYAVGRPEGFPPGPPRIPLFGSYLFMMLANKKYLHKGVLKFTKWYKSDIVGFHVGSFPVVAVHNYEGVREVLNRREFDGRPEIFLAEMRAPKDELLGIFFRDGPVWKEQRRFILRYLRDFGFGRRYAELESVIQEEITDLLDLIRNGPRYTHEREISKPGGYRVCVPNLFSPFTYNSFFHIMMNERRPRSEQGEVLQLIKMGMQFQRNGDDYGKMLSVIPWIRYIFPKWSAYDVLTEANKFLYEYFAKIVDEHIATYDECSERNFLDLYIKQMKLEHAEQQVDVYYRTQFIMGLIDFAFPAFTALGVQMTFLLQHLLLQPEVMKRIQAEIDEVVGRGRLPTLEDRKNLHFTEAAVREGLRIETLVPSDVPHKALVDTELM…	514
	Unigene15131	1883	ACAGTTCTTTGCAGCAGAAGCAGAAGTGCAGTAGCTAAGCGTACTATGGACTACACAAACGCAACGGCAGAACAACATATTACCGGAGCAAAGTCGTACATCCTATCGAGTCCTTTCTATATAAGTTTGATCGGTGCATTGCTGGCGTTAGCGCTCTATGATATTTGGTTTCGTAATACCGATGCTTATAAGAAGCTGAAAAGTATACCGGGACCGCCGGTGCTGCCGTTGATTGGCCATGCGCATTTAGTGTTGGGCATTACGCCCACAGAAATGGTGCTGAAAGCAATAGAATACTTCAATTACTATGGCGAGACCATCAGCGGTTGTTTCTTCAATTTGATGGTAGTCTTTCTGACAAATCCCGCCGACTTTGAAATCATACTCAACAGCTCCGTA…	MDYTNATAEQHITGAKSYILSSPFYISLIGALLALALYDIWFRNTDAYKKLKSIPGPPVLPLIGHAHLVLGITPTEMVLKAIEYFNYYGETISGCFFNLMVVFLTNPADFEIILNSSVHLEKSNEYRFFQPWFGDGLLISKGDHWRLHRKMIAPTFHQSILKSFVPAFVQHSKKIANRLEAKYLGREFDVHEHMSQTTVEILLSTAMGMKQLPAGRECARYAEAVLEMCDIIQKRQVKAHYRFDFVYQWTQLRKRCDKMMNIILSLTRRVIAERRELFNVETDGVLDQQDGLNARASGREKEGLRDDLDEIDEESDVGAKRRLAFLDAMVEMTKNPDIAWTEKDVMDEVNTIMFEGHDTTSAGSSFVLSLLGIHKDVQARVYEEQKQIFADDLTRDCTF…	551
	Unigene14392	1787	CCGAGAAGCGCTGATTGTCGGGTCAAGATGCACTGACAAAACGAAAGAACAACGCAAAATATTGAGTAAACAAAATACGCGCAAGTGACGCATACCAAACACGAAAAATCTTCATTCACGATGTCAATGACCGCAATTTTGTTGGCACTCATACTCGCCCTGTTTGTTGTGCTGTGTATTTTTATGCACCGTCGCTTGAACTACTGGCGCAAACTCGGCGTAGCACACGACAAGCCCAACTGGCTGCTGGGCAATTTGGCCGGCATTCATCACACAGTGAGTTATGCCGATATCAGTCGAAATATCTACATGAAGTACAAAGGCACGGGTCCCTTCTGCGGCTTCTACTTCTTTCTGCGTCCAGCGGTAGTGCTTCTAGATGTAGATCTGATCAAAAAT…	MSMTAILLALILALFVVLCIFMHRRLNYWRKLGVAHDKPNWLLGNLAGIHHTVSYADISRNIYMKYKGTGPFCGFYFFLRPAVVLLDVDLIKNVLITDFANFADRGMFNNERDDPLTGHLFLLDGHKWRSLRGKLSPTFSSGKMKFMFPTIVEVTHNLVEVLGEQLREEKVVELKEILARYTTDIIGKVAFGIACNSLRDPDAEFRVMGRRSFSEERHGPLVSGFLHSFPNLARRLRMRSINDDISDFFMRIVRETVEYREKNNIKCNDFMSILIDLRNDKKLRGENGEEKCLSMAEMAAQTFVFFIAAFETSSTTMSFALYELALQPELQERLRREVQVTFAKHNNEFTYECLQAMRYMDQVVAETLRKYTVVPHLNRQALSDYQVPGHPNYVIKKGM…	518
	Unigene14616	1729	ATTCAGTTAGTGTCTATTAAAAAGGTTTCTACACACACTCGCTATTAGCATGTTCTTGAACTTGTTGGCGCTTAGTATTGTACTGCTGTTAGCCTTCCTTAAGTATAGACATGGCTACTGGAAGCGCCGCGGTGTACCACACGAAGCACCCCACTTTCCACTGGGTGATTTTAAAGAATGGCGCGCCACAAAATGTTTCTTTGAAATACTAGCACCGATCTATAAGAAATTCAAAGACAGCGCACCATTCGCTGGTATGTTCATGGCCTTTAGGCCAGTCGCACTCATTTTGGACCCGGACCTGGTGAAGAGCATACTCATCAAAGACTTTAATCATTTTCGTGAACGCGGTGTGTTCTCCAACGTTAGGGACGATCCACTCACGGGCCATCTCTTCGC…	MFLNLLALSIVLLLAFLKYRHGYWKRRGVPHEAPHFPLGDFKEWRATKCFFEILAPIYKKFKDSAPFAGMFMAFRPVALILDPDLVKSILIKDFNHFRERGVFSNVRDDPLTGHLFALEGTKWRELRQKLSAAFSSGKMKHMHPVVVKVAEEFKKVLEEKQATAVDGVIEITDLLSRFTADIIGVCAFGIECNSLRNPQADFVVMGRKANIDRRHGFLLDTFMEAAPKLARTLRMRQTTQEVNDFYMGIVRETIEYRERTGVKRNDLMDTLLELKTKDGNDGGLTVNEIAAQAFVFLIAGFETSSTTMGYVLYELAKWQDIQNRLRAEINVVLERHKNQFTYEAMQDMRYMEQVLSETLRRYPIVGHLVREADIDYKTADPRFTIEKGTMVIIPVYELQ…	494
	Unigene14229	1870	AGACAGAGCACATAACTAGACGTGGGTCATTATATATTTTAAATAAAGTTTTATGCTTATACGTGTTTACCAACTGTTATTGTATAAAACAAACAAATACATTCATATTTATGTGCGCATCTGTTCAAAGTGCAATAAAAAGTGCTTGAGTGAAATTCGTGAATATGATCGCGTTACTACTTTTTCTACTGCTGGGTACATTACTCTTCTGGTTCATTAAACATCAATATTCTTATTGGAATCGTCGCAATTTCCCCTGTGATCCGGATACGAATATTCCTTGCGGTTGTTTAACATCCGTAGTTAAACATGAGAAATCTATGGGAGTAGCATTATATGATGCCTACGTGAAGGCCAAATCCCCATTCATTGGTATTTATTTGCTTTTCCGGCCGGCCG…	MIALLLFLLLGTLLFWFIKHQYSYWNRRNFPCDPDTNIPCGCLTSVVKHEKSMGVALYDAYVKAKSPFIGIYLLFRPAVMIRDAELARQILIQDFTSFHDRGVYVDEKRDRMSCNLFSLRGQSWRTLRQKLTPTFSSSKLKAMFHTSDDIGDKMVEHLNKILPDEGRAEVDIKEILVTYAIDIIGSVIFGLDINSFEDPKNKFRCLVHQARRNNLINANIGMLIFLCPSIIKYLVRLGFKNKTAVGLREILKDTIEYREKHNIIRKDMLQLMMQLRNTGKIAEDDDNWSTKANTTTGEENEFTLDDIAAQGFIFYIAGQETTSSAAAFTIFELAQYPDLLARAQNEVQEVLARHNGQLSYDALQEMPFLDLCLQETNRKYPFPFLSRECTRDYTIPGTK…	513
	Unigene14279	1916	TCGTTATCTACCATATGCGCGAAGTTGATGGTATAAAAGCGCTAAAGCAAGCGCCGCGACAACTCAGTCGGACAAATACGCCAATGCTGCGGGCAAATATTAATTTGTATACGAAATTGTTGAGTTGAAAAAAATTTATTGTAAATAGATAGAAAAAAAATCGGTGCGTTTCAAAATGTTTGTAACAAATGTGTTAATCGGCCTTGGCAGCGTGCTAATCGGCAATCTAACCGAGATCCTGGCCACATTGGCCTTCGTCTGCTTCGCGCTCTACATTTGGTTACAATATCAATACACATATTGGCGTCGTCACAGTATACCTTATATTGAACCGTCTATGTTTTTTGGCAATCTCAAAGGTATTATCAACTCCGAGACTGATCCTTGCACCTGGTTTCA…	MFVTNVLIGLGSVLIGNLTEILATLAFVCFALYIWLQYQYTYWRRHSIPYIEPSMFFGNLKGIINSETDPCTWFQHLYNHEKAKNLAAVGIYIFNKPSLLIRDLELIKAILIKDFNYFSNRHSSSDPHSDSLGSDNLFFAKNPRWKEIRVKLTPVFTSGKMKQMFPLIEEVAREYDKYLCALKMDAKTNSTILEVKEPNALYTTDVISITAYGIQANSLNDPNGIFRKSGKKIFTFTWLRSMEFKAFFFIPMMVKLFGFKVFSKQATIFLRDTINHVMEERIKRGNVRNDLIDILIKFKQEAEEELKEGKKPFILERDALAAQAAIFFSAGFETSSATMSFAMFEMAQNPEVQRRLREELREAYKSNDGKITYELIMGLKYMDNVVKEVLRHYPPLPFL…	464
ABC transporters	Unigene15234	2613	CAATACTGTCGATAGTTTCATCGATTGTTTTGCAGCTGTAGAAACTAAAGTGTTTAGTAATTTGGAATTTCATATTATAAATAAAAAATAATATGTAAAAAAAATTTACAGGTTTTTCTGAGCAAATTATATTGTTGAATAAGCTGATAAAAATAGCAATTTGACAAAGATTATTGTGAATTGATTAAATAGGATTTAGGTTGCGTGAGCAAAGGTTAAAAAGGAAGTTCGAAACACAGCGGCAAAAAGGAGCATAAGCAATCTCTTTTAATTACTATACTAACAAAATGGCTGTTTTTTCAAAATACATTGATCTAGCGATGCAGAAATACGACGAAAACGGTTTATCGAAAACCACAATCAGTAGAGTGATACTCTGCGCGGCAATCTGTGCCTATA…	MAVFSKYIDLAMQKYDENGLSKTTISRVILCAAICAYTFKTTYPLFGKQFVNKNNVEDAYKNNNRTSYVELNDHIVNTTEDEDSKLTEAEKLIIARQLKKQSLHLEPGLNKEFVLQLRKLIKIIVPKVLCYESSLLIVHTLCLISRTFLSIYVAALEGAIVKFIVRKDLKRFVIVLLKWFGIAIPATFINSMIRFLESKLSLAFRTRLVRHSYRLYFKNQNYYRVSNLDGRIENADHRLTEDIAIFSTSVAHLYSSVTKPCFDLMLIGFALMRSTQKIKANIVSGPTLAIVVISLTAHIIRVVSPKFGQLVAEEANRYGYLRHIHSRIITNSEEIAFYGGHKVELQQLRQAYNRLVIQMNNIFIQKLWFVMLEQFFMKYVWSGTGMIMVSLPILMSGTS…	734
	unigene3	1434	CTCCGTTTCTGGTAGTTCTAACAAAGATTCTTTAAATGGTGTAAAACTAATAAGTGGAAATATTTTAAAATCCACTCAAATTTCATCGCCATCAAAAGCAAATATCTCACGAAACCGTTATGTAGAAAAATTTGCAGATTCGGATTTGGAGTTAAATCTATCAACAATGAAGTTAGACGATGTCGACTTGAGGTTCGACGATAACGAAAGTTTATCTGGATCAACTGGAATAAATTTAGATCCTAGTGTTTGGGCCACAAATCCTTTTAAAAGTTCGAACATAGCCTTGGATGGTAGTGAACATTCGACAATATTCCAATCAAGAGAAAGATGTTCAGTAAGTGGAATTAATAATGTAAACAACAGTGATACAATTTTTCAACAAGCACAAAATGCAAA…	MAPALSKITQNQSAIVGVAGVSAALWIIAYGKMSSKRRKPGYEDKIQYTIAEKKDKKGSKAHVNAVFFKQLRQLLPILVPRFWSVESGLLLLVAASLIGRSVSDIWMIQNATVVESTIIHMNKDKFKSALLKYLAALPMISVVTNVLKWSLGELKLRFRTNLTHHLYNQYLSGYTYYKMSNLDNRIANADQLLTTDIDKFCESATDLYSNISKPVLDIFIYVYRLTVNLGGKTPSILMLYLLFAGIVLTRLRRPTGRLTVEEQKLEGEFRYVNSRLITNSEEVAFYQGNTREKLTLLASYSKLRTHLRKFLEFRVSMGIVDNIVGKYFASIVGFYAVSIPFFTDNHPLLSGEHSGQRLQAYYTYGRMLVKLAEAIGRLVLAGREMSRLAGFTARMTELI…	658
	unigene13484	2265	TTTCTTGGCGAGGTGTTTAGTTCGCCGTGTTTAGTAATTTTTTTAATCTTTAAGCATGTCGCGTAGGAAAGAGCACGAGGAAACAGATAAACAAACGCGTATTGCTATAGTTAGCGATGATAAATGCAAACCCAAGCGTTGCCGTCAGGAGTGCAAGAAATCATGTCCTGTAGTGCGTATGGGAAAGCTTTGCATTGAAGTCACGCCTACATCCAAGATAGCGTCTCTTTCAGAAGAACTTTGCATCGGTTGCGGTATTTGTGTTAAGAAATGTCCATTTGAGGCCATAACTATAATTAATATACCCAGCAATTTGGAGAAGCATACCACTCATCGCTACGGCAAGAATTCCTTCAAACTCCATCGTCTGCCAATCCCACGACCTGGTGAAGTGCTCGG…	MSRRKEHEETDKQTRIAIVSDDKCKPKRCRQECKKSCPVVRMGKLCIEVTPTSKIASLSEELCIGCGICVKKCPFEAITIINIPSNLEKHTTHRYGKNSFKLHRLPIPRPGEVLGLVGQNGIGKSTALKILAGKQKPNLGKYGDPPDWTEILAYFRGSELQNYFTKILEDNLKALVKPQYVDQIPKAVRGAVAELLDKKDERKNQHEICEMLDLLHIRDRDIAQLSGGELQRFAIAMVCIQDGDIFMFDEPSSYLDVKQRLNAALTIRHLLHPTKFIIVVEHDLSVLDYLSDFICCLYGVPGVYGVVTMPFSVREGINIFLDGFVPTENMRFRTESLTFKVSESATEEEIKRMNHYVYPAMKKTLGKFELTVEQGHFSDSEILVLLGENGTGKTTFIRM…	611
	unigene14699	2214	CTCGGTCGCTAATTCTGCTCGGTCGTGATTTCGCTGTTGTCGGGGGCATTTTTTCAACACGTGAAAATTTAAACCATAAACGGAATTTGAGCATAAATTCACAACATTTAGGCGACATTGGCACCTTTCTAATAATAGTAAACTAAAAAGGAGCTGATAAAACAGAGTTTTGTAAAATATTTGTGGCTGCGTAAATATTTGTAAACGTCGAAAAAGTTTTAAGAAAGTTTAAACAAAAATGCCTTCTGATGCTAAGAAACGCGATGCGCAGCGTAAAAAGGACGCACGCAATAAGAAAATCCAGCAAATATCATCGTCTAAGAAACCAACACAAAACGGCACACCGGAGCGTGAATTGACCGAGGAGGAGAAACTGTGTGCCAAGCTGGAGGAGGAGGC…	MPSDAKKRDAQRKKDARNKKIQQISSSKKPTQNGTPERELTEEEKLCAKLEEEARISAEARSCTGSLAVHPRSRDVKIANFSITFFGSELLQDTMLELNCGRRYGVIGLNGCGKSSLLAVLGNREVPIPDHIDIFHLTREIPASTKTALQCVMEVDEERIKLEKLAEELAMSDEDDAQEQLIDIYERLDDMSADQAEAKAARILHGLGFDKEMQQKQAKDFSGGWRMRIALARALFVKPHLLLLDEPTNHLDLDACVWLEEELKEYKRILVLISHSQDFLNGVCTNIIHMTKKRLKYYTGNYEAFVRTRMELLENQMKQYNWEQDQIAHMKNYIARFGHGSAKLARQAQSKEKTLAKMVAQGLTEKVTDDKVLNFYFPSCGTVPPPVIMVQNVSFRYNE…	610
	unigene524	2669	GTAACTAAATAGACAGACGTTGAAATGATTAATAAAGTGACTAAAACTTTGCAATAGAAAAAGGCCGCCGCAAAGCAGGCTCAGCGAATTGGCGCAATCATCGCCGCAACACTGCCGTTGGCGCAAATTATGACAAAACATACACAGACATACAAACAAACATACATTTCAAACAGCTACCAGAAAAGTGGCAAACATTTAAGCGCACACAAACACACACATGCGAGTATGTCGTAGATGCATGTGAGTAAGCGTTTCGTAAACTAACGAAAATCAAGCGTGATAGTGACAACAACAACAATACTAAGCAGCTCAAGAGTCACCAGCGCATTAGTCGCGTTTTAGAGTGCAATCGTTGCAAATAAGACAACAACAACAATATTAACCACAAAATAATAA…	MDSTTDTGCSDSYNSYGKSHSSDTSLSYGSDINAISVDLGDGDNISCSGLKYLPTWPAINLEFRDLSYEVYDVHTKARKPLLRGINGQFRAHELTAILGPSGAGKTTLLNLLAGYGARKTSGEICVNHSPRDMRVFRKMSRYIMQNDVLDPHFTVLEAMLLAAHLKLGNDLSHAQKLEVIDEILRMLGLKKVQNTITLRLSGGEKKRLCIALELVNNPPVIFLDEPTTGLDDISSSQCISLLRGIAHRTGRTVICSVHTPSAKVFDMFDKVYILAKGQCIYQGAGANIVPYMKEIGLTCPRTYNPADFIIEVACQEYGTHYHEPMVDAVENGKVYRWTPHREHRQIKSDATNKSDTTSGASSFDELEQFEEEINPKLLKQKASWWMQYKLLLTRMMVQM…	688
	unigene12188	2780	ATGTACGGATACATGCTCACGTAAAACAATTATTCTGTAATTTTAATTTAAATAAGAAAAGTTAATAACTGGTCCATAAAAAACTTAAAAATTTCGAGAACAAAAATACGTATAATTAAAATGTCTACACCGAATATAAACTTTGGATTGCTCTCCGCCATCGAAGTTTCTTATAGTACAAACAGTGACCAAACCGCAAGGACAACTAAAACGGAAGACAATAACTGCGATTTGAACAGCAGTAGAAACAGCACTAATATAAGTTCGAAGGAACATATGTCGGGCGATAAACACGAACCCATAAAGTTCGAAAAGGAGATTTCAGAGGCGAAGATGCCTAAAATTGCAATAACAGAAACCAACTCGACAACACTAAAAACTACAAGGCCAGAAACTGTT…	MSTPNINFGLLSAIEVSYSTNSDQTARTTKTEDNNCDLNSSRNSTNISSKEHMSGDKHEPIKFEKEISEAKMPKIAITETNSTTLKTTRPETVHKYHSNKTNYSENISMNRRLSKTESLENEFAEAVNATLSKAGYATASRTSRTHQPPPYESGPMEKATRPLQHEYPKQIKSINISFENICYGVKTGLFKREDKQVLNGVTGEFRSGELSAVVGPSGAGKSTLLNILSSYTLYGFSGNIRINGNPRDVKTFKPNVAFITQDTTLQPFLTVKEAMNFAANLKIGAQMNAIEKRERVLKILRSMGLLESLNTRTGDLSGGQKKRLAISLEIVNNPPVLILDEPTSGLDSSTSNQCISLLKTLAMEGRTIICTIHQPSAIVFRMIDHLFAIAEGSCIYAGR…	806
	unigene12800	2877	CAAACGGAGTGTTAACATATGTATTTAATACGGTGATTGTGTCAAGCAACTGTTGAATTATATTTAAGTAATATATGTATATTGAAGTGTACAGAATTGAACGGAAGAAATGGAATAAAGTCACAAACATTTACGAATGTATATTACGAATACAAACTTATAACCAAATAAATGAGTTCAAGGGAATCAATGTGAATAAATAATTGTGGGAAGTATTGTCATGCTGGGGAAAATCGAATTAAGTAAAAATCATGATAATTTTGTTAAAAATATATAAACAATGAGTATACAAGTGAAGAAAATAAAGAAAGTGAATGTACAAAGAGTGTCCAAACCACAGTTCCAAGCCTAATCAGTTTCAATTATAAAATACCAATTGAGAAATATCCCAATAAAATT…	MTVIQDVKSTDACVAGINCCSNTANSETSIDKSSVCVNPSSTSNVLYKPSNYDNWESNFNLCKQIDIEFENVKYTVRKFNFHERKFVTKEILHGISGAFRAGELTAIMGPSGSGKSTLLNVMTGFRATGVTGTICVNGDPISTNSPSFRELSCYIHQDDLLRPLMTIGETMMLAAHLKLGFSTSKEYKQNLIKHILALLGLEHRYHVFAGKLSGGQKKRLAIALELISNPPVLFLDEPTTGLDSSSCSQCVSLLKKLASLGHTIVCTIHQPSALIFEMFDKLYTVVDGNCIYQGPVRELVPFLEGQDLVCPSYHNPADFLLEVAVGEHDRDLVKLINAANKKYHEDADNQQINVQRLLSRIKSNDACSKIAGNLKRFPNVMSKLTAFDYVKPAADEVAL…	724
	unigene12875	2379	AGAATAGCCAAAGTGTTAACTACGCTCGATCGGAGTGGTTGAGTATTTGTGCTTCTGCTCGCTGCACAGTTTTTAATAAGGACTACAAATATATACGCTGACTGATTTATACGCGATCGGAAACGTAAATTTTAAATAAACTGAATCAAATTAAATATTAAAAAAATCAGAAATTTGAGAGCCTCTGTTTAAATTTCGAACGTAGTCGAGGACCACGAGAATCGATCGCACTTCAAAGCTCAAGTAAAAAGTCGGCAAATGTTATCCGCACGAGAACAGTTTTTCGCACCTTCCTCATTGCCAGCATCAGCATTGGGTCTGGGTATTGAGGTGGTTGACCAGCGGTCACCTCCTGTTTATAGCCCAACAACAGTGCCATTAACCAGTGTACATGGTTGG…	MLSAREQFFAPSSLPASALGLGIEVVDQRSPPVYSPTTVPLTSVHGWRNGGSVFASAPSTNGSEAHSDQQQTQMQPLVANKSNGCTNGSKEKNSDEPFSNLPSREPVDIEFKELSLTVQMGFGKGEKEILHNVGGKFPGSQLIAIMGPSGAGKSTLLDALSGFKTTGVDGSILLNGRRRDLPSFRRMSCYITQDDRLQPLLTVNENMHIAADLKLGSNVSYEEKEGRIEDILLLLGLYEHDQTMTMRLSGGQKKRLSIAMELINNPTVMFLDEPTTGLDSSSCTKVLELCKKLAQQGRTIICTIHQPTAKLFQIFDQVYVLSSGNCVYQGSTEKLVPFLQTVDLPCPVYHNPADYIIELACGEYGNDKVDVLKSAAENGSSLAWFDDPSSILRAETLIR…	693
Fatty acid desaturase	Unigene14007	2136	TGCAAGCCCTAACGCTGTCTAAAGGCACATACCTCGCTTGGACAAGAACAGTTCGTCTGGAAGTCGCGAATAGTACGCACGCCTAGTAGTGATATAGCAGTCGTGGTATTAAAGTTGCGGAATCGCACTCAAACAACGCGAGTGTTTTCCTATGACACAACAATAAAAAGTGTGAAATTTACAATAAACTTACCTATACATACATATATAAACGTCAATTTGTGGATAAATCGCAGTTATTGTTTATACATATTTGCAAAGCTTTAGCGTCAAAAAGAAGAATATAAAATTGTGATAAATTTTCTTTCCTGGAATCCAAAAAAGTAAAACTAATAATAAACAAACATGCCACCAAATGCCACAGCAAATACACAATCGATAACCAACTCTTTGGTTAAC…	MPPNATANTQSITNSLVNGDGDDAKSLTDNSTGVLFEQDAETYDGGLVKDIEKFKKAEKRRLKLVWRNIIVFAYVHLAAVYGLWLMMTSAKWQTITCAILLYVISGLGITAGAHRLWAHRSYKAKWPLRVILMIFNTIAFQDAAYHWARDHRVHHKYSETDADPHNATRGFFFSHIGWLLCKKHPQVKAKGKGMDLSDLRADSVLMFQKKYYMILMPLLCFLIPTLIPMYAWNEKFINSWFVVAMFRWCFTLNVTWLVNSAAHKFGGKPYDRFINPSENKSVALFAFGEGWHNYHHVFPWDYKTAELGDYSLNLTTAFIDFFAKIGWAYDLKQVSHDIIEKRVKRTGDGTHATWGWGDKDQSKEEMADALITHKKAE-NIYVTSSNERQIKVSVCVCEK…	416
	Unigene14769	446	TACTGATGCCTTTGGCGTGCTTTATACTCCCGACCGTTATACCCATGTACTTCTGGAATGAGACATTCATCAATTCCTGGTTTGTAGCAACCATGTTCCGTTGGTGTTTCTTGTTGAACGTCACTTGGTGTGTGAATAGTGCTGCGCATAAATTTGGAGGTCGCCCATACGATAAAAACATCAATCCTTCGCAATGCCCGTCTGTTTCAGCATTTGCATTTGGTGAGGGTTGGCACAACTATCACCATGTCTTCCCATGGGACTACAAAACAGCGGAATGGGGCAACTATTCTATGAATTTAACCACTGCTTTCATCGATTTCTTTGCTAAAATTGGCTGGGCTTATGATTTGAAAACCGTATCCGCCGACATCATTGAGAAACGGGTGAAACGTACTG…		148
Lipase	Unigene4378	1296	TCCAGCCAGTGTGGGACTTTTTGGTACGAGATCTCTTAATCTTAGTGTGCTCGATCCGGATGTTGAGGAACGTCATGATGGCGTGCGCATTGGTGTCTGGCATGTGCTGCCATTACACTTAGCTAAACGCTTTGCTAAAGAACTGAAAATCGATATGCAAGAGCACGATGAATTGAAGAACACAACATCTGATGATGACGAAAGTTTGGACAAGCTAATGCCTATTCTGAAATCAGAATACTCCGATGTAACCGCTGAGAATGAAGCGCTCTTTTACGAGCGCATGCTGAAACTTCCGGGCACCATTGTTCTATATCTTCATGGCAACACCGCTTCTCGTGGCTCGGGGCATCGTGTCGAGATGTACCAACTTCTGCGCAAACTTGGCTGCCATGTGTT…	PASVGLFGTRSLNLSVLDPDVEERHDGVRIGVWHVLPLHLAKRFAKELKIDMQEHDELKNTTSDDDESLDKLMPILKSEYSDVTAENEALFYERMLKLPGTIVLYLHGNTASRGSGHRVEMYQLLRKLGCHVLSLDYRGYGDSDPVSPTEEGIVRDALTVYEYIRNVTTNPVFIWGHSLGTGVACHLCSQLSLNFKIDLPRGVILEAPFTNIRDEIRLHPFARPFKDLPWFDLTIARPMYSNKLRFESDKHISEFRQPVMILHAEDDYVVPFELGYKLYRTALDTREKTWGPVEFHRFNGVAGYGHKFLCRAPELPKLAKQFIETYRNEDFQRL	334
	Unigene13291	784	TCACGCTTCAAAAGTTTTGTGCTCATATTCGCGTTACTCGGTGTCTGCTTGGATAGCAAAGCCCAGGAGGCGAGTACTTGGTCGTTGAGTTTTGGTGATATCTCGTTGTTCAATCTGCCGCAGTTCGGACGCTCGTTCGTTGAAGCGGTTGGATCGGTTGGTGTGGTCACTGAGAATCCTTTTAACATAGTGGATATTTTGAAACGTGGTACGGGTGCGAATACAAACGTTCCAGAGGATGCACATCTGAAAACGCCGGAATTAATAAAGAAATATGGGTACCCTGCGGAAATCCATCACGTGATCACCGATGACGGTTACATATTGGAGCTTCATCGAATTGCTCGCGCAGACGCTACGCCAATTTTGCTGATGCACGGTTTATTAGACTCGTCGGCG…	SRFKSFVLIFALLGVCLDSKAQEASTWSLSFGDISLFNLPQFGRSFVEAVGSVGVVTENPFNIVDILKRGTGANTNVPEDAHLKTPELIKKYGYPAEIHHVITDDGYILELHRIARADATPILLMHGLLDSSATWVMMGPDKGLAYLLYDSGYDVWMPNVRGNTYSRNHTKYSTKHAKFWDYTFHEMGKYDLPASIDYVLEQTEHDQLHYIGHSQGTMTFWIMCSEHPEYSEKIILMQALAPVAYIKHSKSPVVQFLAFFQ	261
	Unigene14677	1540	CTTTTTTTGAGAATATTAGATCAAATTTTCGAGTAGTGTTCGGAAAAAAATAATTCAGCAAAACAACGAATAATTTATTTAATATTGTTGAATATTCTTGAAATATACCTTGTATAATATATGCAATTGAGAAACGTGGAGAAAACTTGTGAAAGTGCGCAAGAGACGAAACGCTTTGAAGCAATTTGAGTATTACACGGAAGTCTTGCAGTAAATTTAATCAGTGGATTGTGCATTTAATTAAACGAAAGTAAAATAATTGAAACTAGCTATTTAAAAAGGCTAACCTACCTCTCCCAGTGAGGAGATTTTAGGTTTATGAATAATTGAAATATATTGAATCACCGATAACATCAACGTGAGACAAACAAAAATGAATTTATCATTTGCTGGATGTGG…	MNLSFAGCGFLGIYHVGVAVCFKKYAPHLLLEKIGGASAGALSACCLLCDLPLGSMTSDFFRVVNEARRYSLGPFSPSFNIQTCLFEGLQKHLPEDAHKRVSGRLHVSLTRVHDGKNVIVSDFESRDELLQALLCACFIPGFSGIFPPRFRGVRYMDGAFSDNLPILDENTITVSPFCGESDICPRDQSSQLFHLNWANTSIEISRQNVNRFVRILFPPRPEFLSKFCQQGFDDAMQFLNRNNLINCRRCVAVQSTFVVSETVAQPQDFDPECRECKKHRNDALSSNMPQTVLDVIQDYIEQANKGLANWIFRHRGIKLLSLPATVPLDFFMATMSKTVKQLPKPFGKTFTSA	353
	Unigene13974	1382	GAGTCAGGCCTGTCCGCGTGTTTAGCAAGTGTTTGAGCAATTATCGAAAAAAATTGTTTTTATGATTTTGTGTTTTTGCTTTTTTATTTTTTTTATTTTTACTTGAATGCCGTTAGTAATAAAAAATCATTGAGTTGATCATCATGTGTCGAGACTTGTTTGAAATGCGCTTAGAGAAAATGTTTGTGTTATTTATTGTTGTGCTAAGTGCGCTTGTGTCAACAATTGAGTGCAATTTAACGCCCCGCAATATAGCGCTGCACAACTATCCGTTGGAAGAACATACAGTGCAAACCAGCGATGGCTACCTTCTCAGTACTTACCGCATACCAGCACTAACCGCCAAAAGGAACGGAGTCGTACTACTACAGCACGGTTTCACACTCTCTTCCGACGTTT…	MCRDLFEMRLEKMFVLFIVVLSALVSTIECNLTPRNIALHNYPLEEHTVQTSDGYLLSTYRIPALTAKRNGVVLLQHGFTLSSDVWLLRGPKEDLPYLLADAGYDVWLGNHRGNEYGLKHSNLDPITDRKHFWNFTWHEMGYYDLPNIIDYILEETGEKSLHYVGYSQGGLVALVLLMTRPEYAEKFKSLQFTAPTVYMRNLNVPVPASWIGKLRNYLSHFLDWWGYGETLQFARWNLHKRMCKAMCADGAWLRPFFKKIFSMIGGPVAANEDYEHILTEICGSVPVGASSKQLLHYMQLYATGGFTQFDYGSADRNLRQYGQVLAPSYNVSSIKNCISIYYSETDKMCGPEDVRQLGRDLQCAELHRLPYAAWNHGDFVWSRHARHALHEPIIAKIDA…	410
Alpha-amylase	Unigene12619	1059	CCTTCGGTTGATAATGTAGTCAGTGATGCTCTACTGAAATGGGTGCATCTGGGTGTGGATGGTTTTTATCTCAAAGGTTTAGAAAATTTTGTCGATGACGATCATCTGCTAGCCAATTTGAATGTGTGGAAAGAGATTGTCGGTCCCGATCGCATACTTATCGCTAATGAAGCACTAATTCAAGAGTTGCATCCCACACTGCGTCCACTGGCACTACAACACATCGATTTAGTCGATGTGCACTTGGACGTTTCGAACGGCACTAGACATTTAGAGCATCATATCAATAGACTTCTTAATGGTCCACTCGCACCTGTCGAAGTGGGTCCATGGTTGCATTGGTCTATCGGTGGCGTGGATCAACAACGCTTCACACGTTATGGACAAAGCAAGAATATA…		315
	Unigene14089	1814	TTCCTGTTAACGAATTATGGGGAAACTTCTCGGCATCTTTCTAATCGCTTTCGCTCTGTGCCAAGTCAGCCACAGCGAGCGTGACTGGTGGGAAAACGGCAACTTCTACCAGATTTATCCACGCTCCTTCAAGGACAGCAATGGCGACGGCATAGGCGATTTGAATGGTATACTCGAAAAATTGGACTACGTGAAGGACATTGGCATGGATGGTGTTTGGCTTTCGCCCATCTTTCAATCGCCAATGGCCGATTTTGGCTATGATATTTCGGATTACACAAAGGTACAGCCGGAGTACGGCACGACGGAGGATTTGGAGTCGCTAATCGAGAAAGCGCATAGCCTTGGTTTGCACCTGATTTTGGACTTTGTGCCCAATCACACCAGCGACGAACATGA…	MGKLLGIFLIAFALCQVSHSERDWWENGNFYQIYPRSFKDSNGDGIGDLNGILEKLDYVKDIGMDGVWLSPIFQSPMADFGYDISDYTKVQPEYGTTEDLESLIEKAHSLGLHLILDFVPNHTSDEHEWFQRSVANDSYYRDFYIWHDGVINATTGERQPPSNWISQFRYSAWEWNEQRQQYYLHQFGIKQPDLNYRNPNVVEDMKNVLRFWLARGIDGFRIDAVPFLFEADVDPTTGTYPDEPVIADTSSCPDPDDWCHLNHIYTNSLPEIFDIVYQWREVVDQWKLEYDTDTKVLLTEAYTSFENLMRMYGDGVHNGSNIPFNFEMMADLNNQSTASDYDYYVRHWLDNMPEGVYANWVLGNHDNPRLASRFGAQRADLMNIFLQTLPGIAVTYNGE…	584
Trehalose-6-phosphate synthase	Unigene15155	2402	CTGCAACAAGATATTCTGGCCGCTCTTTCATTCCATGCCCGGTCGTGCCACCTTCGGCGCCGAACACTGGCATAACTATGTAACGGTGAATAAACATTTCGCGGCACGCACCATTGAGGCGCTCGAGAAGTGTTTGGAGCAAAACAAAGCTTTAGATAACAACACACCGCCAATTATTTGGATTCACGATTATCATTTAATGTTGGCCGCCAATTGGATACGTGAAAAGGCCGAAGAGAAACAGTTGCCATGTCGGCTGGCATTCTTCTTGCATATACCCTTCCCACCATGGGATATCTTCCGTTTGTTCCCTTGGGCCGATGAAATACTCCAAGGTATGTTGGGCTGTGATATGGTGGGTTTCCACATACAGGACTATTGTCTGAACTTCGTCGACTG…	CNKIFWPLFHSMPGRATFGAEHWHNYVTVNKHFAARTIEALEKCLEQNKALDNNTPPIIWIHDYHLMLAANWIREKAEEKQLPCRLAFFLHIPFPPWDIFRLFPWADEILQGMLGCDMVGFHIQDYCLNFVDCCQRNLGCRVDRNNLLVEQGERTVRVRPLPIGIPYDRFVTLAKTAGKLLKSDKQKIILGVDRLDYTKGLVHRLMAFETLLEKYPQHKEKVSLLQISVPSRTDVKEYRELKEEVDQLIGRINGRFTTANWAPIRYIYDYVAQDDLAALYRDAAVCLVTPLRDGMNLVAKEFVACQINASPGVLVISPFAGAGEMMHEALLCNPYEVHAAAEVIHRALTMPEDERVLRMSRLRRRESECDVSNWMRSFLKAMGTLDVDDVGTTIMQPVT…	699
ATP synthase	Unigene9638	671	ATCATTCGTCATAGTAATCAGCTGTCATTTAACACAAATATTTATTTTCCTTGTGGTAATTTCCTCGTAGCAGATTTATTCATAAATCATTGTATTTAAGGAGTAATTTTAAATAAAAATGACGAGCCAATCCACAGGGATACAACAACTTCTAGCTGCCGAGAAGAAAGCAGCAGAAAAGGTTACCGAAGCTAGGAAACGCAAGGCAAAGCGATTGAAGCAAGCGAAAGACGAGGCGGTTGAGGAGATTGAAAAATATCGTGCAGAGCGCGAACGTCTATTGAAGGAATATGAAGCGAAGTACATGGGCTCACGAGAAGGAGTTGCTTTAAAAATTGACCTGGATACCCAGAATAAAATGGAAGAACTAAAAAAGGCGGTGGAGAATCGGAAGGATTT…	MTSQSTGIQQLLAAEKKAAEKVTEARKRKAKRLKQAKDEAVEEIEKYRAERERLLKEYEAKYMGSREGVALKIDLDTQNKMEELKKAVENRKDLLIGDLLDLVYNIKSDVHRNYSKK	117
	Unigene13304	1909	TGCATTTTGACAGGGCAATTTTCATGGGAAGGTGAAAACTGTTGAATTTTTGCCATTAATTCCCTTATAATTTCGTTAAGTTCGGTTAGATTGCATTTTAATTTAATATTAATTGCATTATCTTTATTTTGGCGTAAAACGTATCCGAGGGGAAAAAACGAAAATGAAGATTGCCTTTCTAACGTTGTTCATAATTGGTGTTGCAGCCGCATCGGACTCCATTGTTTTAGTTTTGGCACCAGTTGAACCAATTCCTGCACTAACTAGAGTAGATAGTGAAAGTTTCACTCAGATTGCAAAACCACTTGTTAAGGACCACATGATTGCTGTTTTCCAAGAAGATGATTTATCATTCAACGATTTTCTGTGTAAGAGTAACCGATCTGAACAACAGTCATG…	MKIAFLTLFIIGVAAASDSIVLVLAPVEPIPALTRVDSESFTQIAKPLVKDHMIAVFQEDDLSFNDFLCKSNRSEQQSCYSHLQNITPSTFYMRVDSPVKVLEKLDPNYEVITISRSGKLEIPLKCKAGKVVFLRFSDETGLNREETLETHDIAISNVMKQVSCPTVFMYTSTPAKDVTVKRSRRALSVGETAAPKGGIIFSDTKFQIFYTTLNVKIGSNPTKAITVSSMKIDDHNTTDFTVTLSSSDAADVITFDIELQKGYYYMKQLTYNKDTVFRTNDINAPPAFSYFCGNLTVYSAAGDQLLWNSVQFQAPFGSAVKTVNTNYFEFGESWNCVGFVSHAILAGLFVSAILLAILFVGICWMMDINTMDRFDDPKGKTITINTNE	388
	Unigene429	2252	AAATTTTACACGACGGACCGACTTGGAGTAGCGCACACGCACACATTTCTACCTACTCTACTTTTCTGAATCGTGAGATTGTGAAAACTGAATTCCATCGGCGGAATCTGAAAATTATTCTGTGAACGAAAAAAAAAAATTGCAAAGATGGCACTCAGCGACGCAGATGTACAAAAACAGATCAAGCATATGATGGCTTTCATTGAGCAGGAAGCCAATGAAAAAGCTGAAGAAATTGATGCTAAAGCAGAGGAAGAATTTAACATTGAGAAGGGACGTCTTGTGCAACAACAACGCCTTAAGATTATGGAATACTATGAAAAGAAGGAGAAACAAGTTGAACTGCAGAAGAAGATTCAATCATCGAATATGCTGAATCAAGCTCGTTTGAAGGTACTG…	MALSDADVQKQIKHMMAFIEQEANEKAEEIDAKAEEEFNIEKGRLVQQQRLKIMEYYEKKEKQVELQKKIQSSNMLNQARLKVLKVREDHVRNVLDEARRRLGEVTKNPSEYKEVLQKLILQALYQAMEPSVTLRCRQADIGLINEVLPATVEEYKQQIGKDVNVHIDTDNHLSADTCGGIELIALNGRLKVPNTLESRLELIAQQLVPEIRNALFGRNVNRKFTD	226
	Unigene14983	2480	GTTCTGCTGGAGAAGCGCAACGTTCGTGTATTCATTTCTATAAAACAAAAATAACAAAGTGAGTTAACCGCACCACCGTGCTGTGACAGAATTTTATTTGAATTAAAATCCAATTAGCGCAATTGTTTGTGGAACACTCTAACCAGAACGTTGAACATCTAAAAAGCCAAAATGTCGAATTTGAAGCGCTTCGATGATGAGGATAACGAGAGCAAATACGGTCGCGTTTTCGCCGTATCTGGCCCTGTCGTCACAGCCGAGCGTATGTCTGGCTCTGCTATGTACGAGTTGGTGCGTGTAGGTTACTACGAATTGGTGGGTGAGATCATTCGTCTGGAAGGTGACATGGCCACCATTCAGGTATACGAGGAAACCTCTGGTGTAACTGTTGGTGATCCC…	MSNLKRFDDEDNESKYGRVFAVSGPVVTAERMSGSAMYELVRVGYYELVGEIIRLEGDMATIQVYEETSGVTVGDPVLRTGKPLSVELGPGIMGSIFDGIQRPLKDINELTESIYIPKGVNVPSLSRTQAWEFNPLNVKVGSHITGGDLYGLVHENTLVKHKMIVNPRTKGTVRYIAPTGNYKVDDVVLETEFDGEITKHTMLQVWPVRQPRPVTEKLPANHPLLTGQRVLDSLFPCVQGGTTAIPGAFGCGKTVISQALSKYSNSDVIIYVGCGERGNEMSEVLRDFPELSVEIDGVTESIMKRTALVANTSNMPVAAREASIYTGITLSEYFRDMGYNVSMMADSTSRWAEALREISGRLAEMPADSGYPAYLGARLASFYERAGRIKCLGNPEREG…	614
	Unigene12971	2456	ATTTAACGAAACTTCTAAACGTCGAACGTCGGCAATTCGTAACATTTTGCGAATAGAGTGAACGTGAACTCGGCAGCCATCAACCAACCATCTTTTGTAAAATAAGTCGAGAGAATTGTAGTTGGGTGCAAGAGGTTTTCTTATTCCGGTGAAGAAATTACAGAAGAATTAAATTAAGATGTCCATGATTTCTGCACGTTTGGCCTCATCTGTGGCCCGCACATTGCCAAAGGCTGCTACACAGGTCGCCTGCAAGGCTGCTTACCCTGCTGCTTCATTGGCTGCACGTAAACTTCATGTCTCGGCCACACAACGTAGCGCCGAGATTTCTTCCATTTTGGAGGAGCGCATCTTGGGTGTTGCCCCCAAGGCCGATTTGGAAGAGACCGGTCGTGTGTT…	MSMISARLASSVARTLPKAATQVACKAAYPAASLAARKLHVSATQRSAEISSILEERILGVAPKADLEETGRVLSIGDGIARVYGLNNIQADEMVEFSSGLKGMALNLEPDNVGVVVFGNDKLIKQGDIVKRTGAIVDVPVGDQLLGRVVDALGNAIDGKGPINTKDRFRVGIKAPGIIPRVSVREPMQTGIKAVDSLVPIGRGQRELIIGDRQTGKTALAIDTIINQKRFNDGQDESKKLYCIYVAIGQKRSTVAQIVKRLTDAGAMNYSIIVSATASDAAPLQYLAPYSGCAMGEYFRDKGKHALIIYDDLSKQAVAYRQMSLLLRRPPGREAYPGDVFYLHSRLLERAAKMSPAMGGGSLTALPVIETQAGDVSAYIPTNVISITDGQIFLETELF…	552
	Unigene9659	765	TGAAATAGTGCCGATTTCAAAGCTTTCCGTGTGTGGTTCTGAAAAACACAGTTTTGTATATTTTTAACAAATTATTCGGTCATTGCAATTTTTTGCTTTTAAAACATATAAAATGTCGTTTGTTCGGAATGCTCGTTATTTAATGGGGCGTAGCATCCATAATATACAAAAGCGCGGATTTGCTGATGAGATGAAACTTACTTTCGCTGCTGCTAATCAAACATTTTATGATCAATCGGAGGTTCGTCAGATTGATGTTCCTTCATTCAGCGGAAGTTTTGGTATTCTTGCAAAACACGTACCCACTTTAGCCGTTTTGAAGCCTGGTGTGGTGCAGGTCATTGAAAACGATGGAAAAACCTCAAAATATTTTGTATCAAGTGGCTCAATAACAGTAAA…	MSFVRNARYLMGRSIHNIQKRGFADEMKLTFAAANQTFYDQSEVRQIDVPSFSGSFGILAKHVPTLAVLKPGVVQVIENDGKTSKYFVSSGSITVNEDSSVQVLAEEAHKVEDIDVSEAKQLLSQYQSQLNSASSEEAKAEAAIAIECAEALVRAAE	157
	Unigene455	784	ATTAAGTTGGCGACACTGGTTGTCATTGTTAATAACTTTATTCAACGACGTTTGTGAAAAATTCCGATTTTCAACGATGGCGGCTGCTAATAAACTTGCTCTTTTGAGGCGGTCCCTAAGTTCTGCAACTCAAACTGTAAAGCCTCCGGTTCAAGTTTTTGGTCTTGAAGGTCGTTATGCTACATCTCTTTATTCAGCAGCGTCCAAGTTGAAACAGTTGGATCAGGTAGAAAAAGATTTGAATGCATTGCAAGTAGCTTTAAAGAGCAACGCTTCGCTGCGTATGGCTGTTACCAATCCAATTATCAACAAAAAGCTTATGTCAAATACACTTAAGGAGACAGCAGATAAGCTGAAGATGGCCCCGGCCACTGCCAACCTATTGGGGCTTTTAGCTGA…	LSWRHWLSLLITLFNDVCEKFRFSTMAAANKLALLRRSLSSATQTVKPPVQVFGLEGRYATSLYSAASKLKQLDQVEKDLNALQVALKSNASLRMAVTNPIINKKLMSNTLKETADKLKMAPATANLLGLLADNGRLKNLDTVINAYKTIMAAHRGEVVCEVVTAKPLDSSQSKQLESALRSFLKGNQQLKITSRVDPSIIGGLIVSIGDKYVDMSIASKVKLYTDVITSSA	232
Glyceraldehyde-3-phosphate dehydrogenase	Unigene11633	981	GCTTTTTCTCTAACATTGCTTTACTACGGGTGAATTACAGTTCTCAGTTGTTTCTCTGCTGGTGAATTGAACGGTAGTTCTTTTCATAACTTAACTAATTGAAGTCAATAAGCCAAGTGTAAAAAAGTGAAGATGTCCAAAATCGGTATTAACGGATTCGGTCGCATCGGTCGTCTGGTACTACGTGCCGCTGTCGAGAAAGGTGCCCAAGTTGTTGCGGTCAACGATCCCTTCATCGATGTAAACTACATGGTTTACTTGTTCAAATTCGATTCGACCCATGGTCGTTTCAAGGGCACCGTTGCTGCTGATAACGGAGCACTTGTCGTCAACGGGCAAAAAATCACTGTCTTCAGCGAACGCGACCCAGCCAACATTAACTGGGCTAGCGCTGGTGCT…	MSKIGINGFGRIGRLVLRAAVEKGAQVVAVNDPFIDVNYMVYLFKFDSTHGRFKGTVAADNGALVVNGQKITVFSERDPANINWASAGAEYVVESTGVFTTIDKASAHFKGGAKKVIISAPSADAPMFVCGVNLDAYKPDMKVVSNASCTTNCLAPLAKVINDNFGIVEGLMTTVHATTATQKTVDGPSGKLWRDGRGAAQNIIPASTGAAKAVGKVIPELNGKLTGMAFRVPTPNVSVVDLTVRLNKPATYDQIKQKVKEASEGPMKGILDYTDEEVVSTDF	283
Aldose 1-epimerase	Unigene3995	327	GACGGATCGAGTTTACCAACACACTCCACAAGAACATGTCATAACGAACGTTGTATCCGGAAGAAAAATGCGATTACAAAAATACAATTTTCCTGACACAGTTATTTGGAACCCATGGATAGATCAAGCAAGGGAAATGAGTGATTTTGGGGATGATGAATTTCCCAATATGCTATGCGTGGAGTCGGGTCATGTATCATCGCCGATTATTTTACTACCAGGTACAGCATTTGAGGCCAGCCAAATACTACAGATCATCATCGAGGGGAATGTCAATAGAAAAACAAAACGAAATCGCTAACGTTTAAAGAATCGGAACCCGCAGAG	TDRVYQHTPQEHVITNVVSGRKMRLQKYNFPDTVIWNPWIDQAREMSDFGDDEFPNMLCVESGHVSSPIILLPGTAFEASQILQIIIEGNVNRKTKRNR	99
Beta-glucosidase	Unigene14223	1153	GCTGGACAGAATTCAAACCAGTTCACTCAATCAATCCAAACCGAAGAGACAACAATACTGTCGTTAAGATCATAAAATATTTGTAATTGAAGAAAATTTTTGCATAATGAAAGCCATATTCGTCCTGACGCTGTGCCTGCTGTTGCGTGGCAGTATGTGCAGCGAGCGATGTCAGCACCAACACAAAGGGGATAACGAGCGCTTCCCTAAGGACTTTTCCTTTGGCGTTTCGACTGCCGCCTACCAAATAGAAGGCGCTTGGAATGAGGACGGCAAAGGCCTCTCCATTTGGGATACATACACGCATGCGCATCCGGAACGTATACGCGATCGTACAAATGGTGATGTGGCGGCGGAATCTTACTATCGTTTTGAGCAAGACTTAGCGGCGCTGAAAAA…	MKAIFVLTLCLLLRGSMCSERCQHQHKGDNERFPKDFSFGVSTAAYQIEGAWNEDGKGLSIWDTYTHAHPERIRDRTNGDVAAESYYRFEQDLAALKKLKVNFYRFSFSWPRLLPNADTTVINQKGIDYYNMMIDKLLANNIEPMVTMFHCDLPEALNQFGGFTNAIIIKYFRYYAEFLFETFGDRVKKWITFNEPFDYCVLGYGKSYFPPLVHSPGVADYLCMDNTLRAHAAAYRAYRANYFQRQGGKIGITISSRFYYAQHKSGDEDVVERAMQYSLGWLANPIFGKTGNYPQLVLDDIRNNSLSEGLSWSRLPPFNEFWSKVIRGAGDFLGLNYYTSRYAALTKTP	349
Ribosomal protein S7	Unigene12342	555	GCCTTAACTTCCTTTCCTGTCAAAATAATTGACCAAGATGATCGGCAACAAGATTATCAAGCCTGGTGGCGCTGAACCTGATGACTTTGAGAAGTCCATTGCCCAAGCTCTTTTGGAGTTGGAGGCCAACAGCGACCTGAAACCCTATTTGAGGGATTTGCACATCACCCGTGCACGTGAGATTGAGTTCGGTAGCAAGAAGGCTGTCATCATCTACGTACCGATCCCACAACAAAAGACGTTCCAGAAAATCCAAATCATCTTAGTGCGTGAGTTGGAGAAGAAATTCTCTGGTAAACACGTTGTTGTAATTGGCGAACGTAAAATCCTGCCTAAACCTACCCGTAAAGCCAGGAATCCATTGAAGCAAAAGCGACCACGCTCACGTACTCTTACCGC…	MIGNKIIKPGGAEPDDFEKSIAQALLELEANSDLKPYLRDLHITRAREIEFGSKKAVIIYVPIPQQKTFQKIQIILVRELEKKFSGKHVVVIGERKILPKPTRKARNPLKQKRPRSRTLTAVYDAILEDLVFPAEIVGKRIRVKLDGSQLIKVHLDKNQQTTIEHKVDTFTS	172
	Unigene12887	772	ACAACATCTGCTATTTCTTGAATAAAATAAATTGAGTTGCTGCTTCTGTTTACCTAATAAAAACTCAATTTCGTGACTGAAAATGTTACGCAGCCTGTGCAGCCGCTTGGAGCCACACAGCTTGGTATGTGCCTTCACGCGTGGAATGTCGGCATATCCGCCGCATTATATTGAAGCAATATTCTCGAAAAAGAAGCAGCTGAATCTTAAAGAAACTGATGAGTACATCAAGTTGTCACACATGCCAATTAAAGCAGCCAAGAACGATGAATCCGAATCAATATTTTACAACGAATTGGTGAACAAAATGGTGAATTATATAACAAAAGGTGGCAACAAGAAACTAGCCAGAGAATTGCTTACCAAATCATTTGAATGTATGAAACGCGTACAGATCGA…	MLRSLCSRLEPHSLVCAFTRGMSAYPPHYIEAIFSKKKQLNLKETDEYIKLSHMPIKAAKNDESESIFYNELVNKMVNYITKGGNKKLARELLTKSFECMKRVQIERMNLNPDTKDTIIADPEQLLIKAIENSRPLLQLTAIKRGGVKYQVPIPVTEKRSYFLAMKWILEAAREKERKVHLPEKLAWEVLDAAYNQGRVVKKKNDLHRQCEANRAYAHYRWS	222
Aminopeptidase N	Unigene6316	630	GTTAATTTAGTGAAAGGGATATTCTTTTAGTTTTACTTATATTAGCAAAATGTCGTTGTTTATAAGAGGTGTGCGTACTCAAAGGGTTTTAATGCACCGGATGTACTCTTCTTCAAAGTCGTCAGATCCAGCAAGTAGTACGGAAGTTAAAACAATTCCTAAAAACTTACTCGAAGGTAGTCAAACTTCTCATCTGCAACCCGAAAATGGTGCAATTTTCGATAAGAAACCATTTAAAATACACCTAGAAGCAAATAAAACTTACAGCTGGTGTTTGTGTGGAAAATCGAAGAGCCAACCTATTTGTGACGGTATGCACAAAAATGAATTCTTAAAAATAAAATTAAGACCTGTAAGATTCCAAGTGGAAAAAACGGGCGATTACTGGCTATGCAATTG…	MSLFIRGVRTQRVLMHRMYSSSKSSDPASSTEVKTIPKNLLEGSQTSHLQPENGAIFDKKPFKIHLEANKTYSWCLCGKSKSQPICDGMHKNEFLKIKLRPVRFQVEKTGDYWLCNCKQTKHRPFCDGTHKQPDIQAAVR	140
Aminopeptidase P	Unigene15293	1954	CCCTTATCACGTACGCGGTTATTAATTGCTTCTATTTAATAGAAGTGAATATATTATTTGCTTTTCATTAGTAATAAAGTTTGGAAAGTGTTTCTAAAAATGCAAAGTAGTGCTGTGCTTGAGAATTTACGCTTTCTTATGAAAGCTCGGGGTCTGAAGGCTTACATTGTGCCGACTGAGGATTCCCATCAAAATGAATATATTTCGCCGCATGATGCGAGAAGGGCTTTTATCAGTGGATTCAATGGATCAGCTGGTACTGCTGTTGTTACTCCGGAAAAAGCATTAATGTGGACGGACGGAAGATACTATCAACAAGCTGAAAAGCAAATGGATTCTAATTGGGAGCTTATGAAAGATGGCTTACCTTCTACACCAACTATTGGAAAATGGATTTGC…	MQSSAVLENLRFLMKARGLKAYIVPTEDSHQNEYISPHDARRAFISGFNGSAGTAVVTPEKALMWTDGRYYQQAEKQMDSNWELMKDGLPSTPTIGKWICDNTPISSSVGVDPKLISYRQWKPIQQELKSRDCTLLPIEENLVDLIWKEQPNRTSNPILYLKQKFSGVTVADKWKDVKNKMSDRKACALVITALDEIAWFLNLRGSDIDFNPVFFAYLIIQINSIKLFIDESKLPEDFKGHQEENGVDIIVQPYDCIGSDLKATVNSLKEGKIWISPNSSYYLSSIIPKSIRVQEITPLALNKAVKNKSEIMGFVNCHIRDGVALCQYFAWLEYSIKNGMNVNEMSGATKLEEFRSKNEYYMGLSFPTISSSGPNGSIIHYQPTEETNRPITVNEIYLC…	605
